# Supplementary material for: RUNX3 regulates cell cycle-dependent chromatin dynamics by functioning as a pioneer factor of the restriction-point
Source: Nat Commun. 2019 Apr 23;10:1897. doi: 10.1038/s41467-019-09810-w (PMC6479060; doi:10.1038/s41467-019-09810-w)
Supplement: Supplementary file 5 — Supplementary Data 1 [file 41467_2019_9810_MOESM5_ESM.xlsx]

## Sheet: Sheet1
			H460-vec							H460-ER-RUNX3 WT							H460-ER-RUNX3-KR-94/171
tracking_id	gene	locus	0h	8h	16h	log2(16h/0h)	test_stat	p_value	q_value	0h	8h	16h	log2(16h/0h)	test_stat	p_value	q_value	0h	8h	16h	log2(16h/0h)	test_stat	p_value	q_value	Full descriptions of the gene	RefSeq mRNA	RefSeq mRNA predicted	RefSeq ncRNA	RefSeq ncRNA predicted	RefSeq protein	RefSeq protein predicted	Ensembl Gene ID	EntrezGene ID	HGNC ID(s)
XLOC_000001	DDX11L1	chr1:11873-29370	0	0	0	0	0	1	1	0	0	0	0	0	1	1	0	0	0	0	0	1	1	DEAD/H (Asp-Glu-Ala-Asp/His) box helicase 11 like 1 [Source:HGNC Symbol;Acc:37102]	.	.	NR_051986, NR_046018	.	.	.	ENSG00000223972	100287102	37102
XLOC_000002	OR4F5	chr1:69090-70008	0	0	0	0	0	1	1	0	0	0	0	0	1	1	0	0	0	0	0	1	1	olfactory receptor, family 4, subfamily F, member 5 [Source:HGNC Symbol;Acc:14825]	NM_001005484	.	.	.	NP_001005484	.	ENSG00000186092	79501	14825
XLOC_000003	LOC100132062,LOC100133331	chr1:323891-328581	0	0	0	0	0	1	1	0	0	0	0	0	1	1	0	0	0	0	0	1	1	.	.	.	.	.	.	.	.	.	.
XLOC_000004	OR4F3	chr1:367658-368597	0	0	0	0	0	1	1	0	0	0	0	0	1	1	0	0	0	0	0	1	1	olfactory receptor, family 4, subfamily F, member 3 [Source:HGNC Symbol;Acc:8300]	NM_001005224	.	.	.	NP_001005224	.	ENSG00000230178	26683	8300
XLOC_000005	LOC643837	chr1:762970-794826	2.04467	2.24486	1.56445	-0.386211	-0.995802	0.2866	0.968108	1.68097	2.25843	9.23277	2.45747	2.9805	0.00675	0.203778	1.46136	1.54957	0.940649	-0.635583	-1.24891	0.17865	0.914462	.	.	.	.	.	.	.	.	.	.
XLOC_000006	SAMD11	chr1:861120-894679	0.388924	1.54256	0.982912	1.33757	0.523773	0.54635	0.998064	0.170844	0.0940052	0.183481	0.102955	0	1	1	0.339536	1.6721	0.555116	0.709225	0	1	1	sterile alpha motif domain containing 11 [Source:HGNC Symbol;Acc:28706]	NM_152486	XM_005244724, XM_005244725	.	.	NP_689699	XP_005244782, XP_005244781	ENSG00000187634	148398	28706
XLOC_000007	KLHL17	chr1:895966-901099	3.17583	4.87163	4.70881	0.56823	1.63067	0.10585	0.86678	2.53069	2.03609	1.34761	-0.909131	-0.954336	0.3614	0.98199	3.16678	3.90094	5.94355	0.90831	2.15127	0.0332	0.564851	kelch-like family member 17 [Source:HGNC Symbol;Acc:24023]	NM_198317	XM_005244745	.	.	NP_938073, NP_938073	XP_005244802, XP_005244801	ENSG00000187961	339451	24023
XLOC_000008	PLEKHN1	chr1:901876-910484	0.360399	1.00081	0.852122	1.24147	2.00423	0.04185	0.702644	0.76687	0.685283	0.410892	-0.900222	-0.750086	0.4592	0.998316	0.44273	0.688324	0.51475	0.217444	0	1	1	pleckstrin homology domain containing, family N member 1 [Source:HGNC Symbol;Acc:25284]	NM_032129, NM_001160184	XM_005244809	.	.	NP_115505, NP_001153656	XP_005244866	ENSG00000187583	84069	25284
XLOC_000009	ISG15	chr1:948846-949919	5.40254	5.55948	8.10689	0.585512	1.29155	0.19235	0.936742	4.0904	5.03174	16.0145	1.96906	2.0574	0.0434	0.487633	5.92512	6.57514	8.49225	0.519304	0.976399	0.3291	0.997851	ISG15 ubiquitin-like modifier [Source:HGNC Symbol;Acc:4053]	NM_005101	.	.	.	NP_005092	.	ENSG00000187608	9636	4053
XLOC_000010	AGRN	chr1:955502-991499	21.5038	25.9463	29.5016	0.456201	1.89438	0.0566	0.758499	23.3865	17.0594	6.52511	-1.8416	-2.60764	0.0119	0.270589	23.2769	24.7359	44.9723	0.950142	3.38313	0.00105	0.10097	agrin [Source:HGNC Symbol;Acc:329]	NM_198576	XM_005244749	.	.	NP_940978, NP_940978, NP_940978	XP_005244807, XP_005244806, XP_005244805	ENSG00000188157	375790	329
XLOC_000011	LOC254099	chr1:1072396-1079434	0	0	0	0	0	1	1	0	0	0	0	0	1	1	0	0	0	0	0	1	1	.	.	.	.	.	.	.	.	.	.
XLOC_000012	MIR200B	chr1:1102483-1102578	0	0	0	0	0	1	1	0	0	0	0	0	1	1	0	0	0	0	0	1	1	microRNA 200b [Source:HGNC Symbol;Acc:31579]	.	.	NR_029639	.	.	.	ENSG00000207730	406984	31579
XLOC_000013	MIR200A	chr1:1103242-1103332	0	0	0	0	0	1	1	0	0	0	0	0	1	1	0	0	0	0	0	1	1	microRNA 200a [Source:HGNC Symbol;Acc:31578]	.	.	NR_029834	.	.	.	ENSG00000207607	406983	31578
XLOC_000014	MIR429	chr1:1104384-1104467	0	0	0	0	0	1	1	0	0	0	0	0	1	1	0	0	0	0	0	1	1	microRNA 429 [Source:HGNC Symbol;Acc:13784]	.	.	NR_029957	.	.	.	ENSG00000198976	554210	13784
XLOC_000015	TTLL10	chr1:1109285-1133313	0	0	0	0	0	1	1	0	0	0	0	0	1	1	0	0	0	0	0	1	1	tubulin tyrosine ligase-like family, member 10 [Source:HGNC Symbol;Acc:26693]	NM_153254, NM_001130045	XM_005244737, XM_005244738	.	.	NP_694986, NP_001123517	XP_005244795, XP_005244794	ENSG00000162571	254173	26693
XLOC_000016	B3GALT6	chr1:1167628-1170420	6.38752	8.03277	7.41386	0.214968	0.716177	0.4712	0.998064	6.79656	4.97997	4.38547	-0.632072	-0.797781	0.43475	0.998316	9.98822	13.7552	7.41724	-0.429346	-1.2086	0.23075	0.957771	UDP-Gal:betaGal beta 1,3-galactosyltransferase polypeptide 6 [Source:HGNC Symbol;Acc:17978]	NM_080605	.	.	.	NP_542172	.	ENSG00000176022	126792	17978
XLOC_000017	SCNN1D	chr1:1215815-1227409	0.857029	0.771742	1.27131	0.568902	1.21073	0.22105	0.948039	0.638759	0.522314	0.294635	-1.11634	-0.951679	0.3141	0.952562	1.58231	1.13287	2.08902	0.400796	0.806072	0.40265	0.998601	sodium channel, non-voltage-gated 1, delta subunit [Source:HGNC Symbol;Acc:10601]	NM_001130413	.	.	.	NP_001123885	.	ENSG00000162572	6339	10601
XLOC_000018	PUSL1	chr1:1243993-1260067	10.3678	18.9105	15.9022	0.617119	1.19116	0.2309	0.951121	10.0749	8.82009	3.91005	-1.36551	-0.81571	0.37125	0.985538	6.69328	13.4419	10.8485	0.696705	0.799639	0.42545	0.998601	pseudouridylate synthase-like 1 [Source:HGNC Symbol;Acc:26914]	NM_153339	.	.	.	NP_699170	.	ENSG00000169972	126789	26914
XLOC_000019	GLTPD1	chr1:1260142-1264276	5.16578	7.32644	6.45131	0.320607	0.970759	0.32935	0.980967	4.70526	4.5675	3.07252	-0.614853	-0.714791	0.4804	0.998316	5.19416	7.14123	7.58374	0.546019	1.36259	0.17905	0.914462	glycolipid transfer protein domain containing 1 [Source:HGNC Symbol;Acc:28116]	NM_001029885	XM_005244801	.	.	NP_001025056, NP_001025056	XP_005244859, XP_005244858	ENSG00000224051	80772	28116
XLOC_000020	TAS1R3	chr1:1266725-1269844	0.543352	0.571748	0.265095	-1.03538	0	1	1	0.298351	0.0938089	0.160215	-0.897001	0	1	1	0.272949	0.877136	0.348219	0.351362	0	1	1	taste receptor, type 1, member 3 [Source:HGNC Symbol;Acc:15661]	NM_152228	.	.	.	NP_689414	.	ENSG00000169962	83756	15661
XLOC_000021	LOC148413	chr1:1334909-1342693	7.41151	7.70013	8.63778	0.220892	0.314617	0.73355	0.998064	6.03019	5.17666	3.47164	-0.796583	-0.41237	0.6351	0.998316	10.6329	7.64747	7.99928	-0.410599	-0.66435	0.49555	0.998601	.	.	.	.	.	.	.	.	.	.
XLOC_000022	TMEM88B	chr1:1361507-1363167	0	0	0	0	0	1	1	0	0	0	0	0	1	1	0	0	0	0	0	1	1	transmembrane protein 88B [Source:HGNC Symbol;Acc:37099]	NM_001146685	.	.	.	NP_001140157	.	ENSG00000205116	643965	37099
XLOC_000023	VWA1	chr1:1370902-1378262	2.37939	3.23976	4.68881	0.978626	3.06448	0.0029	0.240805	1.56528	0.760176	0.0134427	-6.86345	-2.77934	0.13115	0.75253	2.76373	3.24897	3.98222	0.526957	1.3761	0.1587	0.892781	von Willebrand factor A domain containing 1 [Source:HGNC Symbol;Acc:30910]	NM_199121, NM_022834	.	.	.	NP_954572, NP_073745	.	ENSG00000179403	64856	30910
XLOC_000024	ATAD3C	chr1:1385068-1405538	0.0837172	0.0853723	0	-inf	0	1	1	0.124251	0.015202	0.327908	1.40003	0	1	1	0	0.102899	0.0259235	inf	0	1	1	ATPase family, AAA domain containing 3C [Source:HGNC Symbol;Acc:32151]	NM_001039211	XM_005244736	.	.	NP_001034300	XP_005244793	ENSG00000215915	219293	32151
XLOC_000025	ATAD3B	chr1:1407163-1431582	28.4378	43.4871	25.2178	-0.173368	-0.676109	0.49745	0.998064	23.5759	20.9174	11.4187	-1.04591	-1.47695	0.13935	0.765902	13.9982	35.0407	15.4571	0.143031	0.445532	0.65605	0.998601	ATPase family, AAA domain containing 3B [Source:HGNC Symbol;Acc:24007]	NM_031921, NM_031921	XM_005244806, XM_005244808	.	.	NP_114127, NP_114127, NP_114127	XP_005244865, XP_005244864, XP_005244863	ENSG00000160072	83858	24007
XLOC_000026	ATAD3A	chr1:1447522-1470067	26.0746	34.0623	26.2214	0.00810128	0.0313405	0.97615	0.998064	23.755	19.0619	8.24673	-1.52633	-2.06749	0.0387	0.466727	14.0395	25.1562	17.4669	0.315129	0.973275	0.3206	0.997851	ATPase family, AAA domain containing 3A [Source:HGNC Symbol;Acc:25567]	NM_018188, NM_001170536, NM_001170535	XM_005244805	.	.	NP_060658, NP_001164007, NP_001164006	XP_005244862	ENSG00000197785	55210	25567
XLOC_000027	MIB2	chr1:1550794-1565990	2.58761	3.64719	3.86653	0.579419	1.62998	0.08865	0.832218	2.017	1.76429	3.47041	0.782897	0.901092	0.35355	0.980727	1.76935	2.64834	3.6931	1.06161	2.24976	0.01575	0.418478	mindbomb E3 ubiquitin protein ligase 2 [Source:HGNC Symbol;Acc:30577]	NM_080875, NM_001170689, NM_001170688, NM_001170687, NM_001170686	.	.	.	NP_543151, NP_001164160, NP_001164159, NP_001164158, NP_001164157	.	ENSG00000197530	142678	30577
XLOC_000028	MMP23B	chr1:1567559-1570030	0	0	0.0593365	inf	0	1	1	0.0475232	0	0	-inf	0	1	1	0	0	0.149448	inf	0	1	1	matrix metallopeptidase 23B [Source:HGNC Symbol;Acc:7171]	NM_006983	XM_005244810	.	.	NP_008914	XP_005244867	ENSG00000189409	8510	7171
XLOC_000029	MMP23A	chr1:1571099-1655791	0	0	0	0	0	1	1	0	0	0	0	0	1	1	0	0	0	0	0	1	1	matrix metallopeptidase 23A (pseudogene) [Source:HGNC Symbol;Acc:7170]	.	.	.	.	.	.	ENSG00000215914	.	7170
XLOC_000030	CALML6	chr1:1846265-1848733	0.199846	0.169935	0	-inf	0	1	1	0.109201	0.119857	0.229272	1.07007	0	1	1	0.3087	0.0779392	0.395623	0.35792	0	1	1	calmodulin-like 6 [Source:HGNC Symbol;Acc:24193]	NM_138705	XM_005244728, XM_005244729	.	.	NP_619650	XP_005244786, XP_005244785	ENSG00000169885	163688	24193
XLOC_000031	GABRD	chr1:1950767-1962192	0.0704959	0.0898825	0.14445	1.03496	0	1	1	0.0579982	0	0	-inf	0	1	1	0	0.241316	0.240436	inf	0	1	1	gamma-aminobutyric acid (GABA) A receptor, delta [Source:HGNC Symbol;Acc:4084]	NM_000815	.	.	.	NP_000806	.	ENSG00000187730	2563	4084
XLOC_000032	PRKCZ	chr1:1981908-2144159	2.48321	2.9977	2.70304	0.122374	0.197562	0.83365	0.998064	1.46391	1.46989	1.18225	-0.308283	-0.160835	0.89415	0.998316	3.68411	2.37644	3.93839	0.096291	0.182908	0.84695	0.998601	protein kinase C, zeta [Source:HGNC Symbol;Acc:9412]	NM_002744, NM_001242874, NM_001033582, NM_001033581	XM_005244770	.	.	NP_002735, NP_001229803, NP_001028754, NP_001028753	XP_005244827	ENSG00000067606	5590	9412
XLOC_000033	SKI	chr1:2160133-2241652	8.18419	9.04845	7.82586	-0.0645896	-0.245841	0.80665	0.998064	8.85952	6.35411	6.12813	-0.531783	-0.758362	0.45165	0.998316	9.74643	10.3847	10.6674	0.13026	0.423351	0.6734	0.998601	v-ski avian sarcoma viral oncogene homolog [Source:HGNC Symbol;Acc:10896]	NM_003036, NM_003036	XM_005244775, XM_005244776	.	.	NP_003027, NP_003027	XP_005244833, XP_005244832	ENSG00000157933	6497	10896
XLOC_000034	RER1	chr1:2323213-2344010	32.1999	29.9245	26.432	-0.284771	-1.00959	0.3032	0.972774	29.5389	25.9451	25.1955	-0.229449	-0.282924	0.77365	0.998316	30.3839	38.0669	32.5862	0.100953	0.324402	0.73725	0.998601	retention in endoplasmic reticulum sorting receptor 1 [Source:HGNC Symbol;Acc:30309]	NM_007033	XM_005244713	.	.	NP_008964, NP_008964	XP_005244770, XP_005244769, XP_005244769	ENSG00000157916	11079	30309
XLOC_000035	PLCH2	chr1:2407753-2436964	0	0.0112433	0	0	0	1	1	0	0.0240414	0.0354206	inf	0	1	1	0.0203943	0	0	-inf	0	1	1	phospholipase C, eta 2 [Source:HGNC Symbol;Acc:29037]	NM_014638	.	.	.	NP_055453	.	ENSG00000149527	9651	29037
XLOC_000036	TNFRSF14	chr1:2487207-2495267	0.161161	0.273991	0.3715	1.20486	0	1	1	0.165637	0.109266	0.0352898	-2.2307	0	1	1	0.125268	0.0653372	0.457423	1.86851	0	1	1	tumor necrosis factor receptor superfamily, member 14 [Source:HGNC Symbol;Acc:11912]	NM_003820	.	.	.	NP_003811	.	ENSG00000157873	8764	11912
XLOC_000037	FAM213B	chr1:2517898-2564481	5.87389	8.71743	6.34193	0.110606	0.340771	0.7207	0.998064	5.86645	2.81611	0.603798	-3.28035	-3.15403	0.0015	0.0887021	12.4776	11.3181	9.93716	-0.328434	-0.998959	0.2993	0.989908	family with sequence similarity 213, member B [Source:HGNC Symbol;Acc:28390]	NM_152371, NM_001195741, NM_001195740, NM_001195738, NM_001195737, NM_001195736	.	NR_036638	.	NP_689584, NP_001182670, NP_001182669, NP_001182667, NP_001182666, NP_001182665	.	ENSG00000157870	127281	28390
XLOC_000038	ACTRT2	chr1:2938045-2939467	0	0	0	0	0	1	1	0	0	0	0	0	1	1	0	0	0	0	0	1	1	actin-related protein T2 [Source:HGNC Symbol;Acc:24026]	NM_080431	.	.	.	NP_536356	.	ENSG00000169717	140625	24026
XLOC_000039	PRDM16	chr1:2985741-3355185	0.187616	0.300443	0.327497	0.803701	0	1	1	0.0899406	0.433176	1.33446	3.89114	3.70044	0.0068	0.20446	0.114117	0.0351047	0.0936413	-0.285302	0	1	1	PR domain containing 16 [Source:HGNC Symbol;Acc:14000]	NM_199454, NM_022114	XM_005244772, XM_005244773, XM_005244774	.	.	NP_955533, NP_071397	XP_005244831, XP_005244830, XP_005244829	ENSG00000142611	63976	14000
XLOC_000040	MIR4251	chr1:2985741-3355185	0	0	0	0	0	1	1	0	0	0	0	0	1	1	0	0	0	0	0	1	1	microRNA 4251	.	.	NR_036215	.	.	.	.	100422968	38370
XLOC_000041	ARHGEF16	chr1:3371146-3397677	6.17058	5.53233	5.81274	-0.0861861	-0.280207	0.7769	0.998064	3.74341	2.35747	1.58312	-1.24158	-1.41333	0.15735	0.795577	2.1072	2.92936	2.35003	0.157356	0.350853	0.7237	0.998601	Rho guanine nucleotide exchange factor (GEF) 16 [Source:HGNC Symbol;Acc:15515]	NM_014448	.	.	.	NP_055263	XP_005244797	ENSG00000130762	27237	15515
XLOC_000042	TPRG1L	chr1:3541555-3546694	8.71019	10.1267	8.11026	-0.102955	-0.345513	0.7222	0.998064	7.93966	10.6974	16.4104	1.04746	1.44123	0.1597	0.797842	14.0763	16.2742	11.7889	-0.255838	-0.795749	0.4267	0.998601	tumor protein p63 regulated 1-like [Source:HGNC Symbol;Acc:27007]	NM_182752	XM_005244721, XM_005244722	.	.	NP_877429	XP_005244779, XP_005244778	ENSG00000158109	127262	27007
XLOC_000043	TP73	chr1:3569128-3663937	0.0903431	0.11485	0.0689014	-0.390882	0	1	1	0.0780503	0.0368423	0.0241098	-1.69478	0	1	1	0.171894	0.106731	0.0228822	-2.90922	0	1	1	tumor protein p73 [Source:HGNC Symbol;Acc:12003]	NM_005427, NM_001204192, NM_001204191, NM_001204190, NM_001204189, NM_001204188, NM_001204187, NM_001204186, NM_001204185, NM_001204184, NM_001126242, NM_001126241, NM_001126240	XM_005244779, XM_005244779	.	.	NP_005418, NP_001191121, NP_001191120, NP_001191119, NP_001191118, NP_001191117, NP_001191116, NP_001191115, NP_001191114, NP_001191113, NP_001119714, NP_001119713, NP_001119712	XP_005244836, XP_005244836	ENSG00000078900	7161	12003
XLOC_000044	CCDC27	chr1:3668964-3688209	0	0	0.0316147	inf	0	1	1	0	0	0	0	0	1	1	0	0	0	0	0	1	1	coiled-coil domain containing 27 [Source:HGNC Symbol;Acc:26546]	NM_152492	.	.	.	NP_689705	.	ENSG00000162592	148870	26546
XLOC_000045	SMIM1	chr1:3689351-3692546	0	0.141569	1.19198	inf	-nan	0.0008	0.119356	0.269387	0.293809	0	-inf	0	1	1	0	0.621817	1.239	inf	-nan	0.00995	0.342387	small integral membrane protein 1 (Vel blood group) [Source:HGNC Symbol;Acc:44204]	NM_001288583, NM_001163724	.	.	.	NP_001275512, NP_001157196	.	ENSG00000235169	388588	44204
XLOC_000046	DFFB	chr1:3773844-3801993	2.89714	3.17876	2.90189	0.00236632	0.00663768	0.98805	0.998064	2.61903	1.88278	0.901531	-1.53858	-1.63317	0.10255	0.689966	2.55561	2.81134	3.08505	0.271629	0.658781	0.5151	0.998601	DNA fragmentation factor, 40kDa, beta polypeptide (caspase-activated DNase) [Source:HGNC Symbol;Acc:2773]	NM_004402, NM_001282669	.	.	.	NP_004393, NP_001269598	.	ENSG00000169598	1677	2773
XLOC_000047	LOC100133612	chr1:3816967-3832011	0.13885	0.0295054	0	-inf	0	1	1	0.142801	0.0942363	0.0915613	-0.641201	0	1	1	0.222295	0.342737	0.0576927	-1.94601	0	1	1	.	.	.	.	.	.	.	.	.	.
XLOC_000048	LOC728716	chr1:4000671-4012643	0	0	0	0	0	1	1	0	0	0	0	0	1	1	0	0	0	0	0	1	1	.	.	.	.	.	.	.	.	.	.
XLOC_000049	LOC284661	chr1:4472110-4484744	0	0	0	0	0	1	1	0	0	0	0	0	1	1	0	0	0	0	0	1	1	.	.	.	.	.	.	.	.	.	.
XLOC_000050	AJAP1	chr1:4715104-4843851	0	0	0	0	0	1	1	0	0	0	0	0	1	1	0	0	0	0	0	1	1	adherens junctions associated protein 1 [Source:HGNC Symbol;Acc:30801]	NM_018836, NM_001042478	.	.	.	NP_061324, NP_001035943	.	ENSG00000196581	55966	30801
XLOC_000051	MIR4417	chr1:5624130-5624203	0	0	0	0	0	1	1	0	0	0	0	0	1	1	0	0	0	0	0	1	1	microRNA 4417 [Source:HGNC Symbol;Acc:41535]	.	.	NR_039612	.	.	.	ENSG00000264341	100616489	41535
XLOC_000052	KCNAB2	chr1:5922869-6161253	19.2157	26.3742	22.4022	0.221356	0.754932	0.43155	0.997552	16.5893	16.4685	4.28093	-1.95426	-2.15843	0.03115	0.42144	18.9524	23.1638	21.1996	0.161657	0.477971	0.61975	0.998601	potassium voltage-gated channel, shaker-related subfamily, beta member 2 [Source:HGNC Symbol;Acc:6229]	NM_172130, NM_003636, NM_001199863, NM_001199862, NM_001199861, NM_001199860	XM_005263512, XM_005263513, XM_005263514, XM_005263515	.	.	NP_742128, NP_003627, NP_001186792, NP_001186791, NP_001186790, NP_001186789	XP_005263572, XP_005263571, XP_005263570, XP_005263569, XP_005263568	ENSG00000069424	8514	6229
XLOC_000053	RNF207	chr1:6266188-6296044	4.63108	3.27269	3.22993	-0.519845	-0.714556	0.4669	0.998064	5.82862	2.55259	0.983967	-2.56647	-1.37194	0.19075	0.833741	4.95953	3.84673	3.82655	-0.37416	-0.445214	0.6527	0.998601	ring finger protein 207 [Source:HGNC Symbol;Acc:32947]	NM_207396	.	.	.	NP_997279	.	ENSG00000158286	388591	32947
XLOC_000054	HES3	chr1:6304251-6305638	0	0	0	0	0	1	1	0	0	0	0	0	1	1	0	0	0	0	0	1	1	hes family bHLH transcription factor 3 [Source:HGNC Symbol;Acc:26226]	NM_001024598	.	.	.	NP_001019769	.	ENSG00000173673	390992	26226
XLOC_000055	ESPN	chr1:6484847-6521004	0.0551397	0.0468591	0.0564956	0.0350492	0	1	1	0.0454561	0.0166828	0	-inf	0	1	1	0	0.083654	0.0824565	inf	0	1	1	espin [Source:HGNC Symbol;Acc:13281]	NM_031475	.	.	.	NP_113663	.	ENSG00000187017	83715	13281
XLOC_000056	TAS1R1	chr1:6615337-6639817	0	0	0	0	0	1	1	0	0	0	0	0	1	1	0	0	0.108793	inf	0	1	1	taste receptor, type 1, member 1 [Source:HGNC Symbol;Acc:14448]	NM_177540, NM_138697	.	.	.	NP_803884, NP_619642	.	ENSG00000173662	80835	14448
XLOC_000057	ZBTB48	chr1:6640062-6649340	3.65025	3.80536	3.7691	0.0462242	0.128762	0.89875	0.998064	2.37156	3.56535	1.33457	-0.829461	-0.862927	0.3944	0.996934	3.73487	4.55748	3.60256	-0.0520357	-0.128518	0.8987	0.998601	zinc finger and BTB domain containing 48 [Source:HGNC Symbol;Acc:4930]	NM_005341, NM_001278648, NM_001278647	.	.	.	NP_005332, NP_001265577, NP_001265576	XP_005263509, XP_005263509, XP_005263509	ENSG00000204859	3104	4930
XLOC_000058	PHF13	chr1:6673755-6684093	3.77686	4.16954	3.50809	-0.106501	-0.329482	0.73935	0.998064	3.43396	3.55676	12.6865	1.88535	2.54412	0.01225	0.273874	6.82889	7.02687	6.62983	-0.0426787	-0.128808	0.8955	0.998601	PHD finger protein 13 [Source:HGNC Symbol;Acc:22983]	NM_153812	.	.	.	NP_722519	.	ENSG00000116273	148479	22983
XLOC_000059	THAP3	chr1:6684924-6761966	6.96971	8.91592	8.78002	-0.106502	0.403522	0.6796	0.998064	5.63659	6.47127	5.72599	0.0227023	0.00974102	0.98885	0.998316	9.5281	8.64952	8.45052	-0.173148	-0.196328	0.84495	0.998601	THAP domain containing, apoptosis associated protein 3 [Source:HGNC Symbol;Acc:20855]	NM_138350, NM_001195753, NM_001195752	XM_005263532	.	.	NP_612359, NP_001182682, NP_001182681	XP_005263589	ENSG00000041988	90326	20855
XLOC_000060	CAMTA1	chr1:6845383-7829766	29.5811	25.8211	32.8835	0.152687	0.50042	0.6059	0.998064	30.8821	30.6737	59.2476	0.939986	1.1569	0.23345	0.885828	44.1627	45.2293	53.0612	0.264827	0.787098	0.4211	0.998601	calmodulin binding transcription activator 1 [Source:HGNC Symbol;Acc:18806]	NM_015215, NM_001242701, NM_001195563	.	NR_038934	.	NP_056030, NP_001229630, NP_001182492	.	ENSG00000171735	23261	18806
XLOC_000061	VAMP3	chr1:7831328-7841492	30.6899	25.4651	29.6999	-0.0473068	-0.184795	0.84945	0.998064	30.9419	27.5741	37.0052	0.258167	0.37184	0.7102	0.998316	40.0989	41.9085	37.3881	-0.100984	-0.345592	0.73	0.998601	vesicle-associated membrane protein 3 [Source:HGNC Symbol;Acc:12644]	NM_004781	.	.	.	NP_004772	.	ENSG00000049245	9341	12644
XLOC_000062	PER3	chr1:7844762-7905237	0.54233	0.617352	0.608106	0.165152	0.370792	0.705	0.998064	0.32931	0.706941	0.896736	1.44524	1.46012	0.1434	0.772607	1.8467	0.25291	1.87049	0.0184638	0.0493728	0.963	0.998601	period circadian clock 3 [Source:HGNC Symbol;Acc:8847]	NM_016831	XM_005263520, XM_005263521, XM_005263522, XM_005263523, XM_005263527, XM_005263528, XM_005263529, XM_005263530	.	.	NP_058515, NP_058515	XP_005263587, XP_005263586, XP_005263585, XP_005263584, XP_005263583, XP_005263582, XP_005263581, XP_005263580, XP_005263579, XP_005263578, XP_005263577	ENSG00000049246	8863	8847
XLOC_000063	PARK7	chr1:8021713-8045342	302.467	272.354	287.99	-0.070759	-0.299571	0.76245	0.998064	254.659	285.664	185.102	-0.460246	-0.615456	0.515	0.998316	305.378	290.118	264.351	-0.208142	-0.754453	0.4321	0.998601	parkinson protein 7 [Source:HGNC Symbol;Acc:16369]	NM_007262, NM_001123377	XM_005263424, XM_005263425	.	.	NP_009193, NP_001116849	XP_005263482, XP_005263481	ENSG00000116288	11315	16369
XLOC_000064	SLC45A1	chr1:8384389-8404227	0.0554209	0.0706553	0.141955	1.35693	0	1	1	0.251003	0.125542	0.146889	-0.772977	0	1	1	0.447946	0.256246	0.306977	-0.545196	0	1	1	solute carrier family 45, member 1 [Source:HGNC Symbol;Acc:17939]	NM_001080397	XM_005263467	.	.	NP_001073866	XP_005263524	ENSG00000162426	50651	17939
XLOC_000065	ENO1-AS1	chr1:8921058-8939943	0.682869	0.387806	0.233	-1.55128	-0.028511	0.5853	0.998064	0.549228	0.397838	0	-inf	-nan	0.09415	0.667765	0.333927	0	0	-inf	0	1	1	ENO1 antisense RNA 1 [Source:HGNC Symbol;Acc:40214]	.	.	NR_038351	.	.	.	ENSG00000230679	100505975	40214
XLOC_000066	CA6	chr1:9005892-9035148	0	0	0	0	0	1	1	0	0	0	0	0	1	1	0	0	0	0	0	1	1	carbonic anhydrase VI [Source:HGNC Symbol;Acc:1380]	NM_001270501, NM_001270500, NM_001215	.	.	.	NP_001257431, NP_001257430, NP_001257429, NP_001206	.	ENSG00000131686	765	1380
XLOC_000067	H6PD	chr1:9294862-9331394	4.16734	4.01003	5.37285	0.366559	1.38217	0.16465	0.925263	4.3914	3.37641	2.72104	-0.690521	-0.969537	0.3248	0.961567	7.85978	6.85478	8.16737	0.055382	0.187544	0.84965	0.998601	hexose-6-phosphate dehydrogenase (glucose 1-dehydrogenase) [Source:HGNC Symbol;Acc:4795]	NM_004285, NM_004285, NM_004285, NM_001282587, NM_001282587, NM_001282587	XM_005263539, XM_005263539, XM_005263540, XM_005263540, XM_005263541, XM_005263541	.	.	NP_004276, NP_004276, NP_004276, NP_001269516, NP_001269516, NP_001269516	XP_005263598, XP_005263598, XP_005263597, XP_005263597, XP_005263596, XP_005263596	ENSG00000049239	9563	4795
XLOC_000068	SPSB1	chr1:9352940-9429590	5.32546	4.70404	5.39192	0.0178948	0.0576234	0.95095	0.998064	5.16639	7.11397	17.4372	1.75494	2.41457	0.0222	0.362367	4.83344	4.52	4.15297	-0.218907	-0.595514	0.55105	0.998601	splA/ryanodine receptor domain and SOCS box containing 1 [Source:HGNC Symbol;Acc:30628]	NM_025106, NM_025106	XM_005263498, XM_005263499	.	.	NP_079382, NP_079382	XP_005263556, XP_005263555	ENSG00000171621	80176	30628
XLOC_000069	SLC25A33	chr1:9599527-9642831	10.8884	12.6004	12.1378	0.156715	0.500083	0.6137	0.998064	8.11696	22.7757	38.7015	2.25338	2.96492	0.00755	0.217881	4.80243	7.80035	6.69182	0.478633	1.12733	0.2674	0.977205	solute carrier family 25 (pyrimidine nucleotide carrier), member 33 [Source:HGNC Symbol;Acc:29681]	NM_032315	.	.	.	NP_115691	XP_005263560	ENSG00000171612	84275	29681
XLOC_000070	TMEM201	chr1:9648931-9674935	5.56095	7.52169	5.13918	-0.113794	-0.381994	0.6986	0.998064	5.20624	3.00858	0.907295	-2.5206	-2.85962	0.00875	0.234048	3.63239	8.67992	4.56495	0.32968	0.885916	0.3645	0.998601	transmembrane protein 201 [Source:HGNC Symbol;Acc:33719]	NM_001130924, NM_001010866	.	.	.	NP_001124396, NP_001010866	.	ENSG00000188807	199953	33719
XLOC_000071	PIK3CD	chr1:9711789-9884550	0.447658	0.460484	0.386254	-0.212844	0	1	1	0.39849	0.181999	0.294648	-0.435554	0	1	1	0.271813	0.40717	0.652392	1.26312	0	1	1	phosphatidylinositol-4,5-bisphosphate 3-kinase, catalytic subunit delta [Source:HGNC Symbol;Acc:8977]	NM_005026	XM_005263472, XM_005263473	.	.	NP_005017	XP_005263530, XP_005263529	ENSG00000171608	5293	8977
XLOC_000072	NMNAT1	chr1:10003485-10045556	1.98425	1.56995	0.981475	-1.01557	-2.50128	0.01635	0.516418	1.94631	2.09653	2.17696	0.161574	0.183872	0.85145	0.998316	1.55633	1.94472	1.13634	-0.45376	-1.02366	0.30575	0.992373	nicotinamide nucleotide adenylyltransferase 1 [Source:HGNC Symbol;Acc:17877]	NM_022787	XM_005263489	.	.	NP_073624	XP_005263546	ENSG00000173614	64802	17877
XLOC_000073	RBP7	chr1:10057254-10076078	0	0.43747	0.921401	inf	-nan	0.0008	0.119356	0.313705	0.457278	0.31853	0.0220218	0	1	1	0	0	0	0	0	1	1	retinol binding protein 7, cellular [Source:HGNC Symbol;Acc:30316]	NM_052960	.	.	.	NP_443192	.	ENSG00000162444	116362	30316
XLOC_000074	UBE4B	chr1:10093040-10241296	13.316	12.237	10.3175	-0.368063	-1.42928	0.1443	0.913435	11.1438	8.2025	5.15239	-1.11293	-1.57889	0.10095	0.685096	14.6722	10.4635	11.682	-0.328797	-1.11375	0.2539	0.969314	ubiquitination factor E4B [Source:HGNC Symbol;Acc:12500]	NM_006048, NM_001105562	.	.	.	NP_006039, NP_001099032	.	ENSG00000130939	10277	12500
XLOC_000075	KIF1B	chr1:10270763-10441661	9.90641	8.95711	8.79325	-0.171966	-0.6699	0.48705	0.998064	8.05872	6.01379	5.0845	-0.664444	-0.923679	0.3336	0.96821	8.36742	7.31876	9.55781	0.191898	0.650908	0.50125	0.998601	kinesin family member 1B [Source:HGNC Symbol;Acc:16636]	NM_183416, NM_015074	XM_005263433	.	.	NP_904325, NP_055889	XP_005263490	ENSG00000054523	23095	16636
XLOC_000076	PGD	chr1:10459084-10480201	544.723	524.075	551.952	0.0190209	0.0782267	0.9353	0.998064	469.537	490.689	232.005	-1.01708	-1.223	0.2189	0.86968	632.775	594.18	477.225	-0.407022	-1.49769	0.13205	0.855607	phosphogluconate dehydrogenase [Source:HGNC Symbol;Acc:8891]	NM_002631	.	.	.	NP_002622	XP_005263528	ENSG00000142657	5226	8891
XLOC_000077	APITD1,APITD1-CORT,CORT	chr1:10490158-10512060	27.4932	24.0515	21.625	-0.346377	-1.22966	0.20955	0.947622	24.4775	19.6559	7.64518	-1.67883	-1.96304	0.06075	0.565858	20.6161	24.703	14.6121	-0.496605	-1.47714	0.12825	0.847092	apoptosis-inducing, TAF9-like domain 1 [Source:HGNC Symbol;Acc:23163]	NM_199294, NM_199006, NM_198544, NM_001270517	XM_005263453, XM_005263453	.	.	NP_954988, NP_950171, NP_940946, NP_001257446	XP_005263510, XP_005263510	ENSG00000175279	378708	23163
XLOC_000078	PEX14	chr1:10535002-10690815	7.50353	9.67182	9.70874	0.371715	1.18586	0.23435	0.951184	6.20227	4.9407	4.58248	-0.436669	-0.527102	0.6013	0.998316	7.21376	9.46441	9.20948	0.352369	0.968399	0.3311	0.997851	peroxisomal biogenesis factor 14 [Source:HGNC Symbol;Acc:8856]	NM_004565, NM_004565	XM_005263468, XM_005263470	.	.	NP_004556, NP_004556	XP_005263527, XP_005263525	ENSG00000142655	5195	8856
XLOC_000079	TARDBP	chr1:11072678-11085549	65.9404	67.0587	52.2864	-0.334725	-1.39942	0.15275	0.923176	59.8297	42.5067	54.1774	-0.143169	-0.192524	0.84815	0.998316	49.2423	66.4723	47.7224	-0.0452317	-0.163945	0.8677	0.998601	TAR DNA binding protein [Source:HGNC Symbol;Acc:11571]	NM_007375	XM_005263436	.	.	NP_031401	XP_005263493, XP_005263492	ENSG00000120948	23435	11571
XLOC_000080	MTOR-AS1	chr1:11166587-11322608	0.116175	0	0.11899	0.0345452	0	1	1	0	0.207141	0	0	0	1	1	0	0	0	0	0	1	1	MTOR antisense RNA 1 [Source:HGNC Symbol;Acc:40242]	.	.	NR_046600	.	.	.	ENSG00000225602	100873935	40242
XLOC_000081	ANGPTL7	chr1:11166587-11322608	0.2093	0	0.030634	-2.77237	0	1	1	0	0.0541626	0	0	0	1	1	0.10241	0.0337628	0.0344496	-1.5718	0	1	1	angiopoietin-like 7 [Source:HGNC Symbol;Acc:24078]	NM_021146	.	.	.	NP_066969	.	ENSG00000171819	10218	24078
XLOC_000082	UBIAD1	chr1:11333254-11348491	6.3119	6.6447	5.72232	-0.141473	-0.482664	0.62715	0.998064	5.90545	4.78018	6.4036	0.116836	0.156835	0.868	0.998316	5.34865	7.02906	3.79518	-0.495008	-1.40606	0.1608	0.896257	UbiA prenyltransferase domain containing 1 [Source:HGNC Symbol;Acc:30791]	NM_013319	.	.	.	NP_037451	.	ENSG00000120942	29914	30791
XLOC_000083	PTCHD2	chr1:11539294-11597640	0.012241	0.0312059	0	-inf	0	1	1	0	0.0111234	0	0	0	1	1	0.0914167	0	0	-inf	0	1	1	patched domain containing 2 [Source:HGNC Symbol;Acc:29251]	NM_020780	XM_005263486	.	.	NP_065831	XP_005263543	ENSG00000204624	57540	29251
XLOC_000084	FBXO44	chr1:11708417-11723384	3.44645	6.08962	5.26106	0.610242	1.81602	0.05965	0.76646	2.86983	3.12608	1.67985	-0.772636	-0.852146	0.4341	0.998316	5.29241	6.8693	8.31628	0.652015	1.86706	0.0553	0.669302	F-box protein 44 [Source:HGNC Symbol;Acc:24847]	NM_183412, NM_033182, NM_001014765	XM_005263538	.	.	NP_904320, NP_904319, NP_149438, NP_001014765	XP_005263595, XP_005263594, XP_005263593, XP_005263592	ENSG00000132879	93611	24847
XLOC_000085	FBXO6	chr1:11724149-11734409	2.15492	4.61792	5.38127	1.32031	3.16099	0.0032	0.247777	2.9883	2.18967	0.587988	-2.34546	-2.0595	0.059	0.55971	3.29366	4.01994	4.39157	0.415044	0.900794	0.3583	0.998601	F-box protein 6 [Source:HGNC Symbol;Acc:13585]	NM_018438, NM_018438, NM_018438, NM_018438	XM_005263448, XM_005263449, XM_005263450, XM_005263451	.	.	NP_060908, NP_060908, NP_060908, NP_060908	XP_005263508, XP_005263507, XP_005263506, XP_005263505	ENSG00000116663	26270	13585
XLOC_000086	DRAXIN	chr1:11751780-11780336	0	0.0656243	0	0	0	1	1	0.0317448	0.104717	1.45551	5.51886	2.39401	0.042	0.481175	0	0.0606716	0.303237	inf	0	1	1	dorsal inhibitory axon guidance protein [Source:HGNC Symbol;Acc:25054]	NM_198545	.	.	.	NP_940947	.	ENSG00000162490	374946	25054
XLOC_000087	AGTRAP	chr1:11796141-11810828	21.8964	27.8361	31.7345	0.53536	1.86965	0.0549	0.75353	21.9126	26.235	14.0592	-0.640242	-0.799901	0.40115	0.998316	36.2032	35.4503	38.0708	0.0725675	0.227018	0.8181	0.998601	angiotensin II receptor-associated protein [Source:HGNC Symbol;Acc:13539]	NM_020350, NM_001040197, NM_001040196, NM_001040195, NM_001040194	.	.	.	NP_065083, NP_001035287, NP_001035286, NP_001035285, NP_001035284	.	ENSG00000177674	57085	13539
XLOC_000088	CLCN6	chr1:11845786-11907840	3.75595	4.12829	3.30817	-0.183146	-0.47001	0.6178	0.998064	2.89523	5.07878	4.35345	0.588482	0.58398	0.5393	0.998316	6.98119	2.58582	3.01745	-1.21014	-2.56498	0.00755	0.300792	chloride channel, voltage-sensitive 6 [Source:HGNC Symbol;Acc:2024]	NM_001286, NM_001256959	.	NR_046428	.	NP_001277, NP_001243888	.	ENSG00000011021	1185	2024
XLOC_000089	PLOD1	chr1:11994723-12035599	46.9966	59.6538	67.802	0.52877	2.18584	0.0305	0.645566	41.3445	37.6946	16.4599	-1.32874	-1.9002	0.0599	0.562575	91.4044	86.3648	95.0536	0.0564783	0.204378	0.83735	0.998601	procollagen-lysine, 2-oxoglutarate 5-dioxygenase 1 [Source:HGNC Symbol;Acc:9081]	NM_000302	XM_005263474	.	.	NP_000293	XP_005263531	ENSG00000083444	5351	9081
XLOC_000090	MFN2	chr1:12040237-12073572	26.7484	34.342	30.1802	0.174147	0.710031	0.45925	0.998064	25.7619	20.9489	14.8626	-0.793557	-1.11908	0.27195	0.917499	24.5164	31.562	23.0079	-0.0916213	-0.318571	0.7451	0.998601	mitofusin 2 [Source:HGNC Symbol;Acc:16877]	NM_014874, NM_014874, NM_014874, NM_014874, NM_001127660, NM_001127660	XM_005263543, XM_005263544, XM_005263545, XM_005263546, XM_005263547, XM_005263548	.	.	NP_055689, NP_055689, NP_055689, NP_055689, NP_001121132, NP_001121132	XP_005263605, XP_005263604, XP_005263603, XP_005263602, XP_005263601, XP_005263600	ENSG00000116688	9927	16877
XLOC_000091	MIIP	chr1:12079298-12092106	7.28373	9.60955	10.183	0.483409	1.52658	0.1246	0.889529	5.42891	7.65088	3.62767	-0.58162	-0.674147	0.50065	0.998316	7.4302	7.75034	6.12228	-0.279331	-0.709724	0.48035	0.998601	migration and invasion inhibitory protein [Source:HGNC Symbol;Acc:25715]	NM_021933	.	.	.	NP_068752	XP_005263544	ENSG00000116691	60672	25715
XLOC_000092	TNFRSF8	chr1:12123433-12204264	2.39786	4.56359	2.08015	-0.205059	-0.563677	0.5635	0.998064	1.55553	1.58903	0.448548	-1.79407	-1.61169	0.19755	0.841908	0.97632	2.16603	1.51825	0.636986	1.25078	0.1959	0.933768	tumor necrosis factor receptor superfamily, member 8 [Source:HGNC Symbol;Acc:11923]	NM_001281430, NM_001243	.	.	.	NP_001268359, NP_001234	.	ENSG00000120949	943	11923
XLOC_000093	TNFRSF1B	chr1:12227059-12269277	0.951678	0.943546	1.49874	0.655205	0.458511	0.354	0.985607	0.784617	0.175985	0.329258	-1.25277	-0.356794	0.42245	0.998316	0.654587	1.06502	1.07279	0.712712	0.258455	0.4694	0.998601	tumor necrosis factor receptor superfamily, member 1B [Source:HGNC Symbol;Acc:11917]	NM_001066	.	.	.	NP_001057	.	ENSG00000028137	7133	11917
XLOC_000094	VPS13D	chr1:12290112-12572098	3.43545	3.01295	3.24464	-0.0824411	-0.316511	0.74305	0.998064	3.90309	2.46855	2.2865	-0.77148	-1.08857	0.26175	0.907212	2.64794	3.00592	2.8629	0.112608	0.376266	0.6999	0.998601	vacuolar protein sorting 13 homolog D (S. cerevisiae) [Source:HGNC Symbol;Acc:23595]	NM_018156, NM_015378, NM_015378	XM_005263480, XM_005263481, XM_005263482	.	.	NP_060626, NP_056193, NP_056193	XP_005263539, XP_005263538, XP_005263537	ENSG00000048707	55187	23595
XLOC_000095	SNORA59A	chr1:12290112-12572098	0	0	0	0	0	1	1	0	0	0	0	0	1	1	0	0	0	0	0	1	1	small nucleolar RNA, H/ACA box 59A [Source:HGNC Symbol;Acc:32653]	.	.	NR_003025, NR_003022	.	.	.	ENSG00000239149	677882	32653
XLOC_000096	AADACL4	chr1:12704565-12727097	0	0	0	0	0	1	1	0	0	0	0	0	1	1	0	0	0	0	0	1	1	arylacetamide deacetylase-like 4 [Source:HGNC Symbol;Acc:32038]	NM_001013630	.	.	.	NP_001013652	.	ENSG00000204518	343066	32038
XLOC_000097	AADACL3	chr1:12776117-12788726	0	0	0	0	0	1	1	0	0	0	0	0	1	1	0	0	0	0	0	1	1	arylacetamide deacetylase-like 3 [Source:HGNC Symbol;Acc:32037]	NM_001103170, NM_001103169	.	.	.	NP_001096640, NP_001096639	.	ENSG00000188984	126767	32037
XLOC_000098	C1orf158	chr1:12806162-12821102	0	0	0	0	0	1	1	0	0	0	0	0	1	1	0	0	0	0	0	1	1	chromosome 1 open reading frame 158 [Source:HGNC Symbol;Acc:28567]	NM_152290	.	.	.	NP_689503	.	ENSG00000157330	93190	28567
XLOC_000099	PRAMEF12	chr1:12834983-12838048	0.0383131	0	0	-inf	0	1	1	0	0	0	0	0	1	1	0	0	0	0	0	1	1	PRAME family member 12 [Source:HGNC Symbol;Acc:22125]	NM_001080830	.	.	.	NP_001074299	.	ENSG00000116726	390999	22125
XLOC_000100	PRAMEF1	chr1:12851545-12856777	0	0	0	0	0	1	1	0	0	0	0	0	1	1	0	0	0	0	0	1	1	PRAME family member 1 [Source:HGNC Symbol;Acc:28840]	NM_023013	XM_005263490	.	.	NP_075389	XP_005263547	ENSG00000116721	65121	28840
XLOC_000101	PRAMEF2	chr1:12916940-12921764	0	0	0	0	0	1	1	0	0	0	0	0	1	1	0	0	0	0	0	1	1	PRAME family member 2 [Source:HGNC Symbol;Acc:28841]	NM_023014	.	.	.	NP_075390	.	ENSG00000120952	65122	28841
XLOC_000102	PRAMEF7,PRAMEF8	chr1:12976449-12980568	0	0	0	0	0	1	1	0	0	0	0	0	1	1	0	0	0	0	0	1	1	PRAME family member 7 [Source:HGNC Symbol;Acc:28415]	NM_001012277	.	.	.	NP_001012277	.	ENSG00000204510	441871	28415
XLOC_000103	PRAMEF22	chr1:13035542-13038381	0	0	0	0	0	1	1	0	0	0	0	0	1	1	0	0	0	0	0	1	1	PRAME family member 22 [Source:HGNC Symbol;Acc:34393]	NM_001100631	.	.	.	NP_001094101	.	ENSG00000204508	653606	34393
XLOC_000104	PRAMEF5	chr1:13359818-13369057	0	0	0	0	0	1	1	0	0	0	0	0	1	1	0	0	0	0	0	1	1	PRAME family member 5 [Source:HGNC Symbol;Acc:27995]	NM_001013407, NM_001013407	XM_005276123, XM_005276124	.	.	NP_001013425, NP_001013425	XP_005276181, XP_005276180	ENSG00000204502	343068	27995
XLOC_000105	PRAMEF9	chr1:13421175-13428191	0	0	0	0	0	1	1	0	0	0	0	0	1	1	0	0	0	0	0	1	1	PRAME family member 9 [Source:HGNC Symbol;Acc:27996]	NM_001010890	.	.	.	NP_001010890	.	ENSG00000204501	343070	27996
XLOC_000106	PRAMEF16	chr1:13495253-13498259	0	0	0	0	0	1	1	0	0	0	0	0	1	1	0	0	0	0	0	1	1	PRAME family member 16 [Source:HGNC Symbol;Acc:25767]	NM_001045480	.	.	.	NP_001038945	.	ENSG00000204488	654348	25767
XLOC_000107	PRAMEF20,PRAMEF21	chr1:13516065-13526943	0	0	0	0	0	1	1	0	0	0	0	0	1	1	0	0	0	0	0	1	1	PRAME family member 20 [Source:HGNC Symbol;Acc:25224]	NM_001099852	.	.	.	NP_001093322	.	ENSG00000204478	391001	25224
XLOC_000108	PRAMEF9	chr1:13641972-13648988	0	0	0	0	0	1	1	0	0	0	0	0	1	1	0	0	0	0	0	1	1	PRAME family member 9 [Source:HGNC Symbol;Acc:27996]	NM_001010890	.	.	.	NP_001010890	.	ENSG00000204501	343070	27996
XLOC_000109	PRAMEF17	chr1:13716087-13719064	0	0.0379435	0	0	0	1	1	0	0	0	0	0	1	1	0	0	0	0	0	1	1	PRAME family member 17 [Source:HGNC Symbol;Acc:29485]	NM_001099851	.	.	.	NP_001093321	.	ENSG00000204479	391004	29485
XLOC_000110	PRAMEF20,PRAMEF21	chr1:13736906-13747803	0	0	0	0	0	1	1	0	0	0	0	0	1	1	0	0	0	0	0	1	1	PRAME family member 20 [Source:HGNC Symbol;Acc:25224]	NM_001099852	.	.	.	NP_001093322	.	ENSG00000204478	391001	25224
XLOC_000111	PDPN	chr1:13910251-13944452	0	0	0	0	0	1	1	0	0	0	0	0	1	1	0	0	0	0	0	1	1	podoplanin [Source:HGNC Symbol;Acc:29602]	NM_198389, NM_006474, NM_001006625, NM_001006624	XM_005245723	.	.	NP_938203, NP_006465, NP_001006626, NP_001006625	XP_005245780	ENSG00000162493	10630	29602
XLOC_000112	PRDM2	chr1:14026734-14151574	4.79965	5.16699	4.55348	-0.075961	-0.254233	0.79385	0.998064	4.75627	4.29143	8.58291	0.851637	1.13206	0.2484	0.895608	4.29071	5.34662	4.30333	0.00423663	0.012196	0.98975	0.998601	PR domain containing 2, with ZNF domain [Source:HGNC Symbol;Acc:9347]	NM_015866, NM_012231, NM_012231, NM_012231, NM_012231, NM_012231, NM_001135610, NM_001007257	XM_005245992, XM_005245993, XM_005245994, XM_005245995, XM_005245996, XM_005245997, XM_005245998	.	.	NP_056950, NP_036363, NP_036363, NP_036363, NP_036363, NP_036363, NP_001129082, NP_001007258	XP_005246055, XP_005246054, XP_005246053, XP_005246052, XP_005246051, XP_005246050, XP_005246049	ENSG00000116731	7799	9347
XLOC_000113	KAZN	chr1:14925212-15478960	2.68567	3.53692	2.27781	-0.237635	-0.657267	0.49905	0.998064	2.60995	3.49597	2.84448	0.124142	0.142752	0.88375	0.998316	1.43937	2.61665	2.07877	0.530289	1.10741	0.23745	0.960481	kazrin, periplakin interacting protein [Source:HGNC Symbol;Acc:29173]	NM_201628, NM_015209, NM_001018001, NM_001018000, NM_001017999	XM_005245795	.	.	NP_963922, NP_056024, NP_001018001, NP_001018000, NP_001017999	XP_005245852	ENSG00000189337	23254	29173
XLOC_000114	TMEM51	chr1:15479027-15546974	5.22684	4.06679	4.89695	-0.0940558	-0.266725	0.77655	0.998064	4.75995	5.92292	5.69141	0.257839	0.316841	0.7321	0.998316	4.59801	5.19773	5.38205	0.227144	0.568771	0.55725	0.998601	transmembrane protein 51 [Source:HGNC Symbol;Acc:25488]	NM_018022, NM_001136218, NM_001136217, NM_001136216	XM_005245919, XM_005245920	.	.	NP_060492, NP_001129690, NP_001129689, NP_001129688	XP_005245977, XP_005245976	ENSG00000171729	55092	25488
XLOC_000115	FHAD1	chr1:15573767-15724622	3.68966	2.53813	3.58759	-0.0404718	-0.134354	0.8895	0.998064	3.16805	1.55086	0.392154	-3.0141	-2.97947	0.0156	0.307176	4.47211	2.20777	2.75718	-0.697763	-2.13225	0.03385	0.566572	forkhead-associated (FHA) phosphopeptide binding domain 1 [Source:HGNC Symbol;Acc:29408]	NM_052929	.	.	.	NP_443161	.	ENSG00000142621	114827	29408
XLOC_000116	EFHD2	chr1:15736390-15756839	145.247	148.797	179.879	0.30851	1.29401	0.18755	0.934224	128.754	72.4324	29.0251	-2.14924	-2.98677	0.00595	0.190737	154.021	181.041	215.573	0.485045	1.76072	0.08075	0.750197	EF-hand domain family, member D2 [Source:HGNC Symbol;Acc:28670]	NM_024329	.	.	.	NP_077305	.	ENSG00000142634	79180	28670
XLOC_000117	CTRC	chr1:15764937-15773153	0.085203	0.0724671	0	-inf	0	1	1	0.0696813	0.305559	0.362046	2.37733	0	1	1	0.36651	0	0.126865	-1.53056	0	1	1	chymotrypsin C (caldecrin) [Source:HGNC Symbol;Acc:2523]	NM_007272	.	.	.	NP_009203	.	ENSG00000162438	11330	2523
XLOC_000118	CELA2A	chr1:15783222-15798586	0	0	0	0	0	1	1	0	0	0	0	0	1	1	0.131723	0	0	-inf	0	1	1	chymotrypsin-like elastase family, member 2A [Source:HGNC Symbol;Acc:24609]	NM_033440	.	.	.	NP_254275	.	ENSG00000142615	63036	24609
XLOC_000119	CELA2B	chr1:15802595-15817895	0	0	0	0	0	1	1	0	0	0	0	0	1	1	0	0	0	0	0	1	1	chymotrypsin-like elastase family, member 2B [Source:HGNC Symbol;Acc:29995]	NM_015849	.	.	.	NP_056933	.	ENSG00000215704	51032	29995
XLOC_000120	DNAJC16	chr1:15853351-15911605	3.22647	2.71479	3.13304	-0.0423891	-0.123313	0.8951	0.998064	3.10606	4.52381	4.11949	0.40738	0.449052	0.6423	0.998316	3.22757	3.17248	3.61898	0.165132	0.43899	0.6489	0.998601	DnaJ (Hsp40) homolog, subfamily C, member 16 [Source:HGNC Symbol;Acc:29157]	NM_015291, NM_001287811	.	.	.	NP_056106, NP_001274740	.	ENSG00000116138	23341	29157
XLOC_000121	DDI2,RSC1A1	chr1:15943952-15988217	6.94773	7.84224	5.83146	-0.252687	-0.79576	0.40865	0.995111	8.48382	4.62313	6.84005	-0.310708	-0.384246	0.69525	0.998316	4.78719	5.89909	4.70973	-0.0235335	-0.0650691	0.94535	0.998601	DNA-damage inducible 1 homolog 2 (S. cerevisiae) [Source:HGNC Symbol;Acc:24578]	NM_032341	.	.	.	NP_115717	XP_005246076	ENSG00000197312	6248	24578
XLOC_000122	PLEKHM2	chr1:16010826-16061264	7.87639	10.2525	10.0877	0.356991	1.31643	0.18695	0.934224	6.9979	8.71388	22.1507	1.66236	2.35604	0.02	0.34534	10.8852	12.0516	13.6841	0.330127	1.08374	0.2737	0.980471	pleckstrin homology domain containing, family M (with RUN domain) member 2 [Source:HGNC Symbol;Acc:29131]	NM_015164	XM_005245790, XM_005245791	.	.	NP_055979	XP_005245848, XP_005245847	ENSG00000116786	23207	29131
XLOC_000123	SLC25A34	chr1:16062808-16067884	0.0213068	0	0.043661	1.03503	0	1	1	0.0702349	0.135302	0.359239	2.35469	0	1	1	0.312151	0.14416	0.217487	-0.521315	0	1	1	solute carrier family 25, member 34 [Source:HGNC Symbol;Acc:27653]	NM_207348	.	.	.	NP_997231	.	ENSG00000162461	284723	27653
XLOC_000124	TMEM82	chr1:16068986-16074292	0	0	0	0	0	1	1	0	0	0	0	0	1	1	0	0	0	0	0	1	1	transmembrane protein 82 [Source:HGNC Symbol;Acc:32350]	NM_001013641	.	.	.	NP_001013663	.	ENSG00000162460	388595	32350
XLOC_000125	FBLIM1	chr1:16085254-16113084	0.486595	0.578294	0.52264	0.103096	0	1	1	0.57033	0.295988	0.628525	0.140175	0.100897	0.9091	0.998316	0.0819422	0.0910135	0	-inf	0	1	1	filamin binding LIM protein 1 [Source:HGNC Symbol;Acc:24686]	NM_017556, NM_001024216, NM_001024215, NM_001024215, NM_001024215, NM_001024215, NM_001024215, NM_001024215, NM_001024215, NM_001024215	XM_005245900, XM_005245901, XM_005245902, XM_005245903, XM_005245904, XM_005245905, XM_005245906, XM_005245907, XM_005245908, XM_005245909, XM_005245911, XM_005245912	.	.	NP_060026, NP_060026, NP_001019387, NP_001019386, NP_001019386, NP_001019386, NP_001019386, NP_001019386, NP_001019386, NP_001019386, NP_001019386	XP_005245969, XP_005245968, XP_005245967, XP_005245967, XP_005245966, XP_005245965, XP_005245964, XP_005245963, XP_005245962, XP_005245961, XP_005245960, XP_005245959, XP_005245958, XP_005245957	ENSG00000162458	54751	24686
XLOC_000126	SPEN	chr1:16160709-16266950	7.38527	7.73199	5.78949	-0.351214	-1.37359	0.15895	0.923176	7.25587	5.0201	6.56347	-0.144691	-0.197852	0.84015	0.998316	6.37411	6.98948	6.28756	-0.0197227	-0.0676534	0.94095	0.998601	spen family transcriptional repressor [Source:HGNC Symbol;Acc:17575]	NM_015001, NM_015001	XM_005245784, XM_005245785	.	.	NP_055816, NP_055816	XP_005245842, XP_005245841	ENSG00000065526	23013	17575
XLOC_000127	C1orf64	chr1:16330730-16333184	0	0	0	0	0	1	1	0	0	0	0	0	1	1	0	0	0	0	0	1	1	chromosome 1 open reading frame 64 [Source:HGNC Symbol;Acc:28339]	NM_178840	XM_005245744	.	.	NP_849162	XP_005245801	ENSG00000183888	149563	28339
XLOC_000128	CLCNKA	chr1:16348485-16360545	0	0	0	0	0	1	1	0	0	0	0	0	1	1	0	0	0	0	0	1	1	chloride channel, voltage-sensitive Ka [Source:HGNC Symbol;Acc:2026]	NM_004070, NM_001257139, NM_001042704	.	.	.	NP_004061, NP_001244068, NP_001036169	XP_005245789	ENSG00000186510	1187	2026
XLOC_000129	CLCNKB	chr1:16370230-16383821	0.0308335	0.0262071	0.0316147	0.0360962	0	1	1	0.0253806	0	0	-inf	0	1	1	0.0932394	0.0482258	0.0971052	0.0586082	0	1	1	chloride channel, voltage-sensitive Kb [Source:HGNC Symbol;Acc:2027]	NM_001165945, NM_000085, NM_000085, NM_000085, NM_000085, NM_000085	XM_005245733, XM_005245734, XM_005275871, XM_005275872, XM_005275873	.	.	NP_001159417, NP_000076, NP_000076, NP_000076, NP_000076, NP_000076	XP_005275930, XP_005275929, XP_005275928, XP_005245791, XP_005245790	ENSG00000184908	1188	2027
XLOC_000130	SZRD1	chr1:16693524-16724643	25.032	27.8355	28.3268	0.178396	0.710732	0.46755	0.998064	25.3719	19.911	26.5838	0.0673162	0.0851059	0.93675	0.998316	32.5454	37.7562	30.0058	-0.117209	-0.403632	0.6741	0.998601	SUZ RNA binding domain containing 1 [Source:HGNC Symbol;Acc:30232]	NM_001271869, NM_001114600	.	NR_073501	.	NP_001258798, NP_001108072	XP_005245897, XP_005245896	ENSG00000055070	26099	30232
XLOC_000131	NECAP2	chr1:16767166-16786584	12.1217	13.2178	13.9664	0.204367	0.713938	0.4647	0.998064	10.2104	9.87906	14.0294	0.458411	0.620668	0.52415	0.998316	11.1836	12.5107	11.097	-0.0112226	-0.0341295	0.97035	0.998601	NECAP endocytosis associated 2 [Source:HGNC Symbol;Acc:25528]	NM_018090, NM_001145278, NM_001145277	.	.	.	NP_060560, NP_001138750, NP_001138749	.	ENSG00000157191	55707	25528
XLOC_000132	MIR3675	chr1:16875408-16875482	0	0	0	0	0	1	1	0	0	0	0	0	1	1	0	0	0	0	0	1	1	microRNA 3675 [Source:HGNC Symbol;Acc:38973]	.	.	NR_037446	.	.	.	ENSG00000263811	100500876	38973
XLOC_000133	MST1P2	chr1:16972068-16976915	0.325836	0.298229	0.513602	0.656503	0	1	1	0.20646	0.136331	0.177473	-0.218264	0	1	1	1.21462	0.541231	1.35131	0.153852	0.276148	0.77975	0.998601	macrophage stimulating 1 (hepatocyte growth factor-like) pseudogene 2 [Source:HGNC Symbol;Acc:7383]	.	.	.	XR_250701	.	.	ENSG00000186301	101930052	7383
XLOC_000134	MIR3675	chr1:17007749-17007823	0	0	0	0	0	1	1	0	0	0	0	0	1	1	0	0	0	0	0	1	1	microRNA 3675 [Source:HGNC Symbol;Acc:38973]	.	.	NR_037446	.	.	.	ENSG00000263811	100500876	38973
XLOC_000135	CROCC	chr1:17248444-17299474	1.01836	1.06752	1.0922	0.100983	0.270034	0.7899	0.998064	0.738306	0.588392	0.187331	-1.97863	-1.85529	0.0863	0.646352	0.657147	0.524742	0.878677	0.419116	0.84085	0.39815	0.998601	ciliary rootlet coiled-coil, rootletin [Source:HGNC Symbol;Acc:21299]	NM_014675	.	.	.	NP_055490	.	ENSG00000058453	9696	21299
XLOC_000136	PADI1	chr1:17531620-17572501	0.0335963	0.0142752	0.0172113	-0.964943	0	1	1	0.0554028	0.0152516	0	-inf	0	1	1	0.0210375	0.0425989	0.0216239	0.0396666	0	1	1	peptidyl arginine deiminase, type I [Source:HGNC Symbol;Acc:18367]	NM_013358	.	.	.	NP_037490	.	ENSG00000142623	29943	18367
XLOC_000137	PADI3	chr1:17575592-17610727	0	0.0173983	0	0	0	1	1	0.0506182	0.0371495	0	-inf	0	1	1	0.0255121	0	0.0524641	1.04015	0	1	1	peptidyl arginine deiminase, type III [Source:HGNC Symbol;Acc:18337]	NM_016233	.	.	.	NP_057317	.	ENSG00000142619	51702	18337
XLOC_000138	PADI4	chr1:17634689-17690495	0	0	0	0	0	1	1	0.0242981	0.0267333	0	-inf	0	1	1	0	0	0	0	0	1	1	peptidyl arginine deiminase, type IV [Source:HGNC Symbol;Acc:18368]	NM_012387	.	.	.	NP_036519	.	ENSG00000159339	23569	18368
XLOC_000139	PADI6	chr1:17698740-17728195	0	0	0	0	0	1	1	0	0	0	0	0	1	1	0	0	0	0	0	1	1	peptidyl arginine deiminase, type VI [Source:HGNC Symbol;Acc:20449]	.	.	.	.	.	.	ENSG00000256049	.	20449
XLOC_000140	ARHGEF10L	chr1:17866329-18024370	1.32845	1.47664	1.59315	0.262136	0.670961	0.49215	0.998064	1.50669	1.24757	1.31844	-0.192545	-0.21118	0.8302	0.998316	1.52226	2.16238	2.21352	0.540126	1.27111	0.1927	0.93071	Rho guanine nucleotide exchange factor (GEF) 10-like [Source:HGNC Symbol;Acc:25540]	NM_018125, NM_018125, NM_001011722	XM_005245921, XM_005245922, XM_005245923, XM_005245924, XM_005245925, XM_005245926, XM_005245927, XM_005245929, XM_005245930	.	.	NP_060595, NP_060595, NP_001011722	XP_005245987, XP_005245986, XP_005245985, XP_005245985, XP_005245984, XP_005245983, XP_005245982, XP_005245981, XP_005245980, XP_005245979, XP_005245978	ENSG00000074964	55160	25540
XLOC_000141	ACTL8	chr1:18081807-18153558	1.02441	0.839664	0.187416	-2.45047	-3.22663	0.01945	0.553375	0.963043	0.595731	0	-inf	-nan	0.0008	0.0614222	0.393172	0.45834	0.173856	-1.17727	0	1	1	actin-like 8 [Source:HGNC Symbol;Acc:24018]	NM_030812	XM_005246004	.	.	NP_110439	.	ENSG00000117148	81569	24018
XLOC_000142	IGSF21	chr1:18434239-18704977	0	0	0	0	0	1	1	0	0	0	0	0	1	1	0	0	0	0	0	1	1	immunoglobin superfamily, member 21 [Source:HGNC Symbol;Acc:28246]	NM_032880	.	.	.	NP_116269	.	ENSG00000117154	84966	28246
XLOC_000143	KLHDC7A	chr1:18807423-18812480	0	0	0	0	0	1	1	0.010423	0	0	-inf	0	1	1	0	0	0	0	0	1	1	kelch domain containing 7A [Source:HGNC Symbol;Acc:26791]	NM_152375	XM_005245740	.	.	NP_689588, NP_689588	XP_005245797, XP_005245796	ENSG00000179023	127707	26791
XLOC_000144	PAX7	chr1:18957499-19075360	5.74639	4.41101	3.73044	-0.62331	-2.04632	0.03855	0.685495	10.6135	5.71859	2.06637	-2.36073	-3.05942	0.00185	0.099325	14.5111	11.4253	11.3838	-0.350166	-1.04958	0.27825	0.98379	paired box 7 [Source:HGNC Symbol;Acc:8621]	NM_013945, NM_002584, NM_001135254	XM_005245884	.	.	NP_039236, NP_002575, NP_001128726	XP_005245941	ENSG00000009709	5081	8621
XLOC_000145	MRTO4	chr1:19578074-19586622	41.9554	45.7303	30.3338	-0.467929	-1.85677	0.0603	0.76646	38.0998	35.2607	19.5625	-0.961693	-1.38031	0.17495	0.817294	18.9078	39.6423	14.2179	-0.411276	-1.33656	0.17445	0.911164	mRNA turnover 4 homolog (S. cerevisiae) [Source:HGNC Symbol;Acc:18477]	NM_016183	.	.	.	NP_057267	.	ENSG00000053372	51154	18477
XLOC_000146	PQLC2	chr1:19638739-19655794	4.38116	6.40864	5.92302	0.435022	1.22799	0.20885	0.947243	4.55303	11.542	13.6399	1.58293	1.94206	0.057	0.549586	8.84614	10.7916	6.85652	-0.367572	-0.953376	0.3245	0.997851	PQ loop repeat containing 2 [Source:HGNC Symbol;Acc:26001]	NM_017765, NM_017765, NM_001287531, NM_001040126, NM_001040125	XM_005245915, XM_005245916	.	.	NP_060235, NP_060235, NP_001274460, NP_001035215, NP_001035214	XP_005245973, XP_005245972	ENSG00000040487	54896	26001
XLOC_000147	C1orf151-NBL1,MINOS1,NBL1	chr1:19923470-19984949	34.8501	37.3604	40.9865	0.233986	0.877816	0.369	0.986958	28.4218	28.2158	23.4353	-0.278317	-0.383427	0.67615	0.998316	36.5105	37.5174	37.5344	0.039901	0.128683	0.89755	0.998601	.	.	.	.	.	.	.	.	.	.
XLOC_000148	HTR6	chr1:19991779-20006055	0.0681966	0.0869497	0.104805	0.619931	0	1	1	0.0841713	0.0617199	0	-inf	0	1	1	0.0938721	0	0	-inf	0	1	1	5-hydroxytryptamine (serotonin) receptor 6, G protein-coupled [Source:HGNC Symbol;Acc:5301]	NM_000871	.	.	.	NP_000862	.	ENSG00000158748	3362	5301
XLOC_000149	OTUD3	chr1:20208887-20239437	2.384	2.9105	2.47261	0.0526522	0.169141	0.866	0.998064	2.20827	2.34427	6.67634	1.59614	2.17679	0.0328	0.43232	2.68404	3.77096	3.0345	0.177052	0.524013	0.58705	0.998601	OTU domain containing 3 [Source:HGNC Symbol;Acc:29038]	NM_015207	XM_005245794	.	.	NP_056022, NP_056022	XP_005245851, XP_005245849	ENSG00000169914	23252	29038
XLOC_000150	PLA2G5	chr1:20396700-20418394	0	0	0	0	0	1	1	0	0	0	0	0	1	1	0	0	0	0	0	1	1	phospholipase A2, group V [Source:HGNC Symbol;Acc:9038]	NM_000929, NM_000929, NM_000929, NM_000929	XM_005245893, XM_005245894, XM_005245895, XM_005245896	.	.	NP_000920, NP_000920, NP_000920, NP_000920, NP_000920, NP_000920	XP_005245953, XP_005245952, XP_005245951, XP_005245950, XP_005245949, XP_005245948	ENSG00000127472	5322	9038
XLOC_000151	PLA2G2F	chr1:20465822-20476879	0	0	0	0	0	1	1	0	0	0	0	0	1	1	0	0	0	0	0	1	1	phospholipase A2, group IIF [Source:HGNC Symbol;Acc:30040]	NM_022819	.	.	.	NP_073730	.	ENSG00000158786	64600	30040
XLOC_000152	UBXN10	chr1:20512577-20519942	0	0	0	0	0	1	1	0	0	0	0	0	1	1	0	0	0	0	0	1	1	UBX domain protein 10 [Source:HGNC Symbol;Acc:26354]	NM_152376	XM_005245742	.	.	NP_689589	XP_005245799	ENSG00000162543	127733	26354
XLOC_000153	VWA5B1	chr1:20617411-20681387	0	0	0	0	0	1	1	0	0	0	0	0	1	1	0	0	0	0	0	1	1	von Willebrand factor A domain containing 5B1 [Source:HGNC Symbol;Acc:26538]	NM_001039500	XM_005245741	.	.	NP_001034589	XP_005245798	ENSG00000158816	127731	26538
XLOC_000154	FAM43B	chr1:20878931-20881513	0	0	0	0	0	1	1	0	0	0	0	0	1	1	0	0	0	0	0	1	1	family with sequence similarity 43, member B [Source:HGNC Symbol;Acc:31791]	NM_207334	.	.	.	NP_997217	.	ENSG00000183114	163933	31791
XLOC_000155	CDA	chr1:20915443-20945400	0.0786819	0.0669154	0.322398	2.03474	0	1	1	0	0	0.537258	inf	0	1	1	0	0	0	0	0	1	1	cytidine deaminase [Source:HGNC Symbol;Acc:1712]	NM_001785	.	.	.	NP_001776	.	ENSG00000158825	978	1712
XLOC_000156	PINK1	chr1:20959947-20978004	3.25171	3.20663	4.57778	0.493446	1.42804	0.15885	0.923176	3.39423	2.47537	5.82298	0.778673	0.979004	0.32455	0.961361	6.17116	3.62865	3.24647	-0.926671	-2.38592	0.0204	0.466159	PTEN induced putative kinase 1 [Source:HGNC Symbol;Acc:14581]	NM_032409	.	.	.	NP_115785	.	ENSG00000158828	65018	14581
XLOC_000157	LOC100506801	chr1:21543739-21672034	0.179985	0.0437056	0.263437	0.549585	0	1	1	0.190602	0.139838	0.0682419	-1.48183	0	1	1	0.159515	0.032325	0.0328735	-2.2787	0	1	1	.	.	.	.	.	.	.	.	.	.
XLOC_000158	NBPF3	chr1:21766620-21811393	2.38992	2.96991	2.75333	0.204216	0.604617	0.523	0.998064	3.1014	2.57493	1.55241	-0.998407	-1.17024	0.21235	0.862716	1.48523	1.36288	0.975067	-0.607112	-1.36866	0.1629	0.898151	neuroblastoma breakpoint family, member 3 [Source:HGNC Symbol;Acc:25076]	NM_032264, NM_001256417, NM_001256416	.	.	.	NP_115640, NP_001243346, NP_001243345	.	ENSG00000142794	84224	25076
XLOC_000159	ALPL	chr1:21835857-21904905	0.383849	0.629344	0.421102	0.133632	0	1	1	0.0474604	0	0	-inf	0	1	1	0.0796277	0.268764	0.285568	1.84249	0	1	1	alkaline phosphatase, liver/bone/kidney [Source:HGNC Symbol;Acc:438]	NM_001177520, NM_001127501, NM_000478	XM_005245818	.	.	NP_001170991, NP_001120973, NP_000469, NP_000469	XP_005245876, XP_005245876, XP_005245876, XP_005245875	ENSG00000162551	249	438
XLOC_000160	LDLRAD2	chr1:22138757-22263750	0.0482273	0.0546449	0.115299	1.25745	0	1	1	0.0265125	0	0.0143172	-0.88892	0	1	1	0	0	0	0	0	1	1	low density lipoprotein receptor class A domain containing 2 [Source:HGNC Symbol;Acc:32071]	NM_001013693	.	.	.	NP_001013715	XP_005245930, XP_005245930	ENSG00000187942	401944	32071
XLOC_000161	CELA3B	chr1:22303417-22315847	0	0	0	0	0	1	1	0	0	0	0	0	1	1	0	0	0	0	0	1	1	chymotrypsin-like elastase family, member 3B [Source:HGNC Symbol;Acc:15945]	NM_007352	.	.	.	NP_031378	.	ENSG00000219073	23436	15945
XLOC_000162	CELA3A	chr1:22328148-22339035	0	0	0	0	0	1	1	0	0	0	0	0	1	1	0	0	0	0	0	1	1	chymotrypsin-like elastase family, member 3A [Source:HGNC Symbol;Acc:15944]	NM_005747	.	.	.	NP_005738	.	ENSG00000142789	10136	15944
XLOC_000163	LINC00339	chr1:22351706-22357715	8.83154	6.26076	10.1047	0.194292	0.541719	0.58205	0.998064	7.3191	8.67327	6.6207	-0.144683	-0.154022	0.8816	0.998316	9.06718	6.69816	9.72457	0.100982	0.249404	0.7951	0.998601	long intergenic non-protein coding RNA 339 [Source:HGNC Symbol;Acc:25011]	.	.	NR_109760, NR_109759, NR_023919, NR_023918	.	.	.	ENSG00000218510	29092	25011
XLOC_000164	CDC42	chr1:22379119-22419436	89.1485	77.8125	86.2545	-0.0476113	-0.196011	0.8384	0.998064	79.8905	73.3917	140.414	0.813595	1.11156	0.2522	0.899588	71.9336	76.7391	71.7122	-0.00444774	-0.0155445	0.98645	0.998601	cell division cycle 42 [Source:HGNC Symbol;Acc:1736]	NM_044472, NM_001791, NM_001039802	XM_005246046	.	.	NP_426359, NP_001782, NP_001034891	XP_005246103, XP_005246102, XP_005246101	ENSG00000070831	998	1736
XLOC_000165	ZBTB40	chr1:22778343-22857650	4.34867	5.04062	4.32185	-0.00892589	-0.0326655	0.9725	0.998064	4.04929	4.70318	10.8876	1.42694	1.9916	0.04895	0.510201	5.93265	5.00147	5.10892	-0.215657	-0.714952	0.46685	0.998601	zinc finger and BTB domain containing 40 [Source:HGNC Symbol;Acc:29045]	NM_014870, NM_001083621	.	.	.	NP_055685, NP_001077090	.	ENSG00000184677	9923	29045
XLOC_000166	EPHA8	chr1:22890003-22930087	2.18949	3.41235	4.15254	0.923401	2.26668	0.02245	0.581893	0.33387	0.598551	0.322759	-0.0488323	0	1	1	0.272673	0.500746	0.49679	0.865463	0	1	1	EPH receptor A8 [Source:HGNC Symbol;Acc:3391]	NM_020526, NM_001006943	.	.	.	NP_065387, NP_001006944	.	ENSG00000070886	2046	3391
XLOC_000167	C1QA	chr1:22963117-22966175	0	0	0	0	0	1	1	0	0	0	0	0	1	1	0	0	0	0	0	1	1	complement component 1, q subcomponent, A chain [Source:HGNC Symbol;Acc:1241]	NM_015991	.	.	.	NP_057075	.	ENSG00000173372	712	1241
XLOC_000168	C1QC	chr1:22970117-22974603	0	0	0	0	0	1	1	0	0	0	0	0	1	1	0	0	0	0	0	1	1	complement component 1, q subcomponent, C chain [Source:HGNC Symbol;Acc:1245]	NM_172369, NM_001114101	XM_005245983	.	.	NP_758957, NP_001107573	XP_005246040	ENSG00000159189	714	1245
XLOC_000169	C1QB	chr1:22979681-22988029	0	0	0	0	0	1	1	0	0	0	0	0	1	1	0	0	0	0	0	1	1	complement component 1, q subcomponent, B chain [Source:HGNC Symbol;Acc:1242]	NM_000491	XM_005245982	.	.	NP_000482	XP_005246039	ENSG00000173369	713	1242
XLOC_000170	EPHB2	chr1:23037330-23241823	0.0920145	0.324039	0.161673	0.813144	0	1	1	0.0867736	0.226913	0.199424	1.20051	0	1	1	0.255448	0.425251	0.18626	-0.455713	0	1	1	EPH receptor B2 [Source:HGNC Symbol;Acc:3393]	NM_017449, NM_017449, NM_004442, NM_004442	XM_005245775, XM_005245775, XM_005245776, XM_005245776, XM_005245778	.	.	NP_059145, NP_059145, NP_004433, NP_004433	XP_005245835, XP_005245833, XP_005245833, XP_005245832, XP_005245832	ENSG00000133216	2048	3393
XLOC_000171	MIR4684	chr1:23037330-23241823	0	0	0	0	0	1	1	0	0	0	0	0	1	1	0	0	0	0	0	1	1	microRNA 4684 [Source:HGNC Symbol;Acc:41695]	.	.	NR_039832	.	.	.	ENSG00000265422	100616391	41695
XLOC_000172	KDM1A	chr1:23345940-23410184	43.6715	48.7664	47.1961	0.111975	0.458111	0.63465	0.998064	35.4324	31.8113	23.3889	-0.599245	-0.841939	0.39605	0.997775	30.5755	39.0249	35.2915	0.206948	0.716775	0.45985	0.998601	lysine (K)-specific demethylase 1A [Source:HGNC Symbol;Acc:29079]	NM_015013, NM_001009999	XM_005245786	.	.	NP_055828, NP_001009999	XP_005245843	ENSG00000004487	23028	29079
XLOC_000173	MIR3115	chr1:23345940-23410184	0	0	0	0	0	1	1	0	0	0	0	0	1	1	0	0	0	0	0	1	1	microRNA 3115 [Source:HGNC Symbol;Acc:38371]	.	.	NR_036057	.	.	.	ENSG00000263793	100422866	38371
XLOC_000174	C1orf213	chr1:23685940-23698330	0.987496	0.642628	1.02921	0.0596891	0.0445795	0.95925	0.998064	1.53778	0.415606	0.101553	-3.92055	-0.8962	0.39695	0.998166	1.89735	1.67492	2.68135	0.498975	0.433025	0.59135	0.998601	chromosome 1 open reading frame 213 [Source:HGNC Symbol;Acc:25122]	.	.	NR_033691	.	.	.	ENSG00000249087	148898	25122
XLOC_000175	MDS2	chr1:23953823-23967056	0	0	0	0	0	1	1	0.0593023	0	0	-inf	0	1	1	0	0	0	0	0	1	1	myelodysplastic syndrome 2 translocation associated [Source:HGNC Symbol;Acc:29633]	.	.	.	.	.	.	ENSG00000197880	.	29633
XLOC_000176	RPL11	chr1:24018268-24022915	2082.73	1906.97	2146.9	0.0437793	0.179464	0.847	0.998064	1539.03	1912.36	2567.73	0.738471	0.808477	0.4433	0.998316	1940.28	1710.19	1676.16	-0.211099	-0.775055	0.4227	0.998601	ribosomal protein L11 [Source:HGNC Symbol;Acc:10301]	NM_001199802, NM_000975	.	.	.	NP_001186731, NP_000966	.	ENSG00000142676	6135	10301
XLOC_000177	TCEB3	chr1:24069855-24104787	12.9497	13.7856	8.98701	-0.527008	-1.91055	0.05205	0.744191	11.4615	9.72065	13.6829	0.255575	0.347267	0.7075	0.998316	12.0494	15.1958	10.5579	-0.190649	-0.634462	0.52385	0.998601	transcription elongation factor B (SIII), polypeptide 3 (110kDa, elongin A) [Source:HGNC Symbol;Acc:11620]	NM_003198	.	.	.	NP_003189	.	ENSG00000011007	6924	11620
XLOC_000178	PITHD1	chr1:24104875-24114722	29.2862	38.8473	26.772	-0.129499	-0.488105	0.6255	0.998064	23.8627	24.8838	21.6964	-0.137307	-0.194209	0.84235	0.998316	22.2716	34.1748	20.94	-0.0889444	-0.281752	0.772	0.998601	PITH (C-terminal proteasome-interacting domain of thioredoxin-like) domain containing 1 [Source:HGNC Symbol;Acc:25022]	NM_020362	XM_005245943	.	.	NP_065095, NP_065095	XP_005246001, XP_005246000	ENSG00000057757	57095	25022
XLOC_000179	LYPLA2	chr1:24117645-24122029	25.9253	34.0892	33.277	0.360165	1.35912	0.1759	0.932519	22.2553	22.9649	16.8275	-0.403328	-0.562696	0.5602	0.998316	36.4982	45.2783	39.556	0.116071	0.382083	0.6975	0.998601	lysophospholipase II [Source:HGNC Symbol;Acc:6738]	NM_007260	.	.	.	NP_009191	XP_005245786, XP_005245785	ENSG00000011009	11313	6738
XLOC_000180	MIR378F	chr1:24255559-24255637	0	0	0	0	0	1	1	0	0	0	0	0	1	1	0	0	0	0	0	1	1	microRNA 378f [Source:HGNC Symbol;Acc:41686]	.	.	NR_039615	.	.	.	ENSG00000264926	100616492	41686
XLOC_000181	PNRC2	chr1:24286300-24289949	46.2006	41.2806	43.2707	-0.094523	-0.382847	0.69685	0.998064	37.0242	37.6946	53.2604	0.524595	0.75072	0.4475	0.998316	32.2328	30.0457	35.9344	0.156835	0.538874	0.59175	0.998601	proline-rich nuclear receptor coactivator 2 [Source:HGNC Symbol;Acc:23158]	NM_017761	.	.	.	NP_060231	.	ENSG00000189266	55629	23158
XLOC_000182	LOC284632	chr1:24526729-24538180	0	0.031378	0.0756395	inf	0	1	1	0	0.0333912	0	0	0	1	1	0.199911	0.150794	0.460391	1.2035	0	1	1	.	.	.	.	.	.	.	.	.	.
XLOC_000183	GRHL3	chr1:24645811-24741587	0.710888	0.545053	0.901461	0.342644	0.426883	0.643	0.998064	0.132057	0	0.028946	-2.18972	0	1	1	0.0416746	0.0745197	0.0377783	-0.141611	0	1	1	grainyhead-like 3 (Drosophila) [Source:HGNC Symbol;Acc:25839]	NM_198174, NM_198173, NM_021180, NM_001195010	.	.	.	NP_937817, NP_937816, NP_067003, NP_001181939	.	ENSG00000158055	57822	25839
XLOC_000184	NIPAL3	chr1:24742244-24799473	6.0731	4.72145	5.66894	-0.0993538	-0.359792	0.71745	0.998064	5.92154	3.8431	0.996865	-2.5705	-3.16239	0.00555	0.184739	9.20466	7.26006	8.58619	-0.100346	-0.335565	0.7339	0.998601	NIPA-like domain containing 3 [Source:HGNC Symbol;Acc:25233]	NM_020448	XM_005245946, XM_005245947, XM_005245948, XM_005245949	.	.	NP_065181	XP_005246006, XP_005246005, XP_005246004, XP_005246003	ENSG00000001461	57185	25233
XLOC_000185	RCAN3	chr1:24822822-24863510	11.273	8.25522	10.1174	-0.156037	-0.542058	0.5729	0.998064	10.5207	5.92192	2.41326	-2.12418	-2.29336	0.02365	0.375043	12.6495	11.019	13.0109	0.0406481	0.121746	0.8996	0.998601	RCAN family member 3 [Source:HGNC Symbol;Acc:3042]	NM_013441, NM_001251985, NM_001251984, NM_001251982, NM_001251981, NM_001251980, NM_001251979, NM_001251978, NM_001251977	.	.	.	NP_038469, NP_001238914, NP_001238913, NP_001238912, NP_001238911, NP_001238910, NP_001238909, NP_001238908, NP_001238907, NP_001238906	.	ENSG00000117602	11123	3042
XLOC_000186	NCMAP	chr1:24882566-24935818	0	0.02748	0.0828311	inf	0	1	1	0	0	0	0	0	1	1	0	0	0	0	0	1	1	noncompact myelin associated protein [Source:HGNC Symbol;Acc:29332]	NM_001010980	XM_005245872	.	.	NP_001010980	XP_005245929	ENSG00000184454	400746	29332
XLOC_000187	SRRM1	chr1:24969593-24999772	26.5339	29.1167	22.1932	-0.257722	-1.03616	0.29545	0.970598	27.5757	17.373	21.0105	-0.392287	-0.563165	0.56895	0.998316	23.6156	29.6011	26.5492	0.168927	0.588557	0.5518	0.998601	serine/arginine repetitive matrix 1 [Source:HGNC Symbol;Acc:16638]	NM_005839	XM_005245717, XM_005245718, XM_005245719, XM_005245720, XM_005245721	.	XR_241182, XR_241183	NP_005830	XP_005245778, XP_005245777, XP_005245776, XP_005245775, XP_005245774	ENSG00000133226	10250	16638
XLOC_000188	CLIC4	chr1:25071759-25170815	37.3224	28.5284	32.0973	-0.21759	-0.896746	0.36145	0.985946	40.3622	55.2646	54.7634	0.440208	0.601996	0.546	0.998316	39.9152	33.7203	38.6806	-0.0453308	-0.161837	0.87125	0.998601	chloride intracellular channel 4 [Source:HGNC Symbol;Acc:13518]	NM_013943	XM_005245838	.	.	NP_039234	XP_005245895	ENSG00000169504	25932	13518
XLOC_000189	RHD	chr1:25598980-25656936	0.0260247	0	0.026664	0.0350101	0	1	1	0.0214346	0.0235884	0.0230189	0.102879	0	1	1	0	0	0	0	0	1	1	Rh blood group, D antigen [Source:HGNC Symbol;Acc:10009]	NM_016124, NM_001282872, NM_001282871, NM_001282870, NM_001282869, NM_001282868, NM_001282867, NM_001127691	XM_005245959, XM_005245960, XM_005245961, XM_005245962, XM_005245963	.	.	NP_057208, NP_001269801, NP_001269800, NP_001269799, NP_001269798, NP_001269797, NP_001269796, NP_001121163	.	ENSG00000187010	6007	10009
XLOC_000190	TMEM50A	chr1:25664788-25747363	24.3602	22.3068	25.6417	0.0739657	0.282893	0.77375	0.998064	24.1156	23.2234	36.7591	0.608135	0.875561	0.35085	0.980132	27.5014	25.5825	27.7628	0.0136436	0.0460252	0.9628	0.998601	transmembrane protein 50A [Source:HGNC Symbol;Acc:30590]	NM_014313	XM_005245816	.	.	NP_055128	XP_005245873	ENSG00000183726	23585	30590
XLOC_000191	TMEM57	chr1:25757387-25826698	4.24551	3.44069	3.24146	-0.389292	-1.22705	0.219	0.948039	3.94679	5.35818	11.0342	1.48324	2.02966	0.04945	0.512977	3.41408	2.42198	3.09682	-0.140707	-0.392884	0.695	0.998601	transmembrane protein 57 [Source:HGNC Symbol;Acc:25572]	NM_018202, NM_001282564	XM_005245931, XM_005245932, XM_005245933	.	.	NP_060672, NP_001269493	XP_005245990, XP_005245988	ENSG00000204178	55219	25572
XLOC_000192	LDLRAP1	chr1:25870075-25895377	7.66569	7.42652	6.27412	-0.289004	-0.967145	0.3273	0.980037	7.27404	5.63518	3.58704	-1.01996	-1.29166	0.2097	0.859957	7.85559	8.01455	6.91944	-0.183064	-0.546323	0.5786	0.998601	low density lipoprotein receptor adaptor protein 1 [Source:HGNC Symbol;Acc:18640]	NM_015627	XM_005245841	.	.	NP_056442	XP_005245898	ENSG00000157978	26119	18640
XLOC_000193	MAN1C1	chr1:25943958-26111258	0.183459	0.121265	0.146198	-0.327531	0	1	1	0.0672017	0.0554858	0	-inf	0	1	1	0.286057	0.127769	0.323204	0.176145	0	1	1	mannosidase, alpha, class 1C, member 1 [Source:HGNC Symbol;Acc:19080]	NM_020379	XM_005245945, XM_005245945	.	.	NP_065112	XP_005246002, XP_005246002	ENSG00000117643	57134	19080
XLOC_000194	SEPN1	chr1:26126666-26144713	24.7605	30.9201	30.2363	0.288239	1.17426	0.22695	0.950003	24.2603	16.8047	7.53968	-1.68602	-2.3479	0.02525	0.38472	46.3931	52.0116	58.9192	0.344826	1.2379	0.2029	0.936659	selenoprotein N, 1 [Source:HGNC Symbol;Acc:15999]	NM_206926, NM_020451	.	.	.	NP_996809, NP_065184	.	ENSG00000162430	57190	15999
XLOC_000195	MTFR1L	chr1:26146396-26159433	17.2285	18.757	22.4908	0.38454	1.3686	0.1565	0.923176	17.2755	14.1357	10.7867	-0.679469	-0.867212	0.3814	0.991876	25.0491	23.4827	20.4442	-0.293068	-0.956402	0.32425	0.997851	mitochondrial fission regulator 1-like [Source:HGNC Symbol;Acc:28836]	NM_019557, NM_001099627, NM_001099626, NM_001099626, NM_001099625	XM_005245941, XM_005245942	.	.	NP_062457, NP_001093097, NP_001093096, NP_001093096, NP_001093095	XP_005245999, XP_005245998	ENSG00000117640	56181	28836
XLOC_000196	EXTL1	chr1:26348270-26362954	0	0	0	0	0	1	1	0	0	0	0	0	1	1	0	0	0	0	0	1	1	exostosin-like glycosyltransferase 1 [Source:HGNC Symbol;Acc:3515]	NM_004455	.	.	.	NP_004446	.	ENSG00000158008	2134	3515
XLOC_000197	PDIK1L	chr1:26437655-26452039	3.58886	2.8905	3.06076	-0.229637	-0.714735	0.46015	0.998064	3.01888	3.76709	3.20423	0.0859657	0.104574	0.91005	0.998316	3.23701	2.85237	4.0037	0.306669	0.8671	0.3749	0.998601	PDLIM1 interacting kinase 1 like [Source:HGNC Symbol;Acc:18981]	NM_152835, NM_001243533, NM_001243532	XM_005245743, XM_005245743, XM_005245743	.	.	NP_690048, NP_001230462, NP_001230461	XP_005245800, XP_005245800, XP_005245800	ENSG00000175087	149420	18981
XLOC_000198	FAM110D	chr1:26485510-26489119	0	0.0388723	0.0468461	inf	0	1	1	0.0751451	0.0412947	0	-inf	0	1	1	0	0	0	0	0	1	1	family with sequence similarity 110, member D [Source:HGNC Symbol;Acc:25860]	NM_024869	XM_005246002	.	.	NP_079145	XP_005246059	ENSG00000197245	79927	25860
XLOC_000199	ZNF593	chr1:26496387-26497364	33.5779	49.3964	41.4546	0.304017	1.00483	0.30885	0.974537	27.5266	51.7324	42.5337	0.627778	0.816974	0.40755	0.998316	23.571	34.8667	20.9112	-0.172737	-0.426956	0.66765	0.998601	zinc finger protein 593 [Source:HGNC Symbol;Acc:30943]	NM_015871	.	.	.	NP_056955	.	ENSG00000142684	51042	30943
XLOC_000200	CNKSR1	chr1:26503980-26516375	0.0526641	0	0.0269572	-0.966147	0	1	1	0.0216705	0	0.207961	3.26251	0	1	1	0.0355059	0	0	-inf	0	1	1	connector enhancer of kinase suppressor of Ras 1 [Source:HGNC Symbol;Acc:19700]	NM_006314	.	.	.	NP_006305	.	ENSG00000142675	10256	19700
XLOC_000201	CATSPER4	chr1:26517118-26529033	0	0	0	0	0	1	1	0	0	0	0	0	1	1	0	0	0	0	0	1	1	cation channel, sperm associated 4 [Source:HGNC Symbol;Acc:23220]	NM_198137	.	.	.	NP_937770	.	ENSG00000188782	378807	23220
XLOC_000202	CEP85	chr1:26560692-26605299	18.6689	20.34	19.666	0.0750674	0.295868	0.7632	0.998064	15.5833	13.2721	7.435	-1.0676	-1.51254	0.1353	0.758421	17.8983	16.6074	17.1786	-0.0592119	-0.202481	0.84455	0.998601	centrosomal protein 85kDa [Source:HGNC Symbol;Acc:25309]	NM_022778, NM_001281517	XM_005245969	.	.	NP_073615, NP_001268447, NP_001268447, NP_001268446	XP_005246026, XP_005246026	ENSG00000130695	64793	25309
XLOC_000203	SH3BGRL3	chr1:26606212-26608013	78.6822	79.1253	82.6875	0.0716324	0.283233	0.7723	0.998064	63.6379	60.2868	67.4068	0.083007	0.119175	0.90655	0.998316	247.298	200.729	206.136	-0.262656	-0.936573	0.3462	0.998601	SH3 domain binding glutamic acid-rich protein like 3 [Source:HGNC Symbol;Acc:15568]	NM_031286	.	.	.	NP_112576	.	ENSG00000142669	83442	15568
XLOC_000204	CD52	chr1:26608772-26647014	0	0	0	0	0	1	1	0	0	0	0	0	1	1	0	0	0	0	0	1	1	CD52 molecule [Source:HGNC Symbol;Acc:1804]	NM_001803	.	.	.	NP_001794	.	ENSG00000169442	1043	1804
XLOC_000205	LIN28A	chr1:26737268-26756219	0	0	0.0164627	inf	0	1	1	0.0132493	0.0145901	0.0143098	0.111087	0	1	1	0	0	0	0	0	1	1	lin-28 homolog A (C. elegans) [Source:HGNC Symbol;Acc:15986]	NM_024674	.	.	.	NP_078950	.	ENSG00000131914	79727	15986
XLOC_000206	DHDDS	chr1:26758772-26797795	6.87921	8.83078	7.75224	0.17237	0.58942	0.5409	0.998064	6.80459	8.9953	10.4272	0.615766	0.832234	0.4	0.998316	9.06392	11.4313	10.7168	0.241667	0.751387	0.44385	0.998601	dehydrodolichyl diphosphate synthase [Source:HGNC Symbol;Acc:20603]	NM_205861, NM_024887, NM_001243565, NM_001243564	.	.	.	NP_995583, NP_079163, NP_001230494, NP_001230493	.	ENSG00000117682	79947	20603
XLOC_000207	HMGN2	chr1:26798901-26803133	360.682	301.141	257.897	-0.483935	-2.01956	0.04815	0.725627	315.64	232.688	114.39	-1.46431	-1.8915	0.06745	0.592613	153.477	136.808	110.038	-0.480017	-1.73853	0.0834	0.759537	high mobility group nucleosomal binding domain 2 [Source:HGNC Symbol;Acc:4986]	NM_005517	.	.	.	NP_005508	.	ENSG00000198830	3151	4986
XLOC_000208	RPS6KA1	chr1:26856248-26901520	12.6263	17.9244	19.2901	0.611428	2.30112	0.01935	0.552672	9.48169	6.81075	4.44142	-1.09413	-1.46392	0.13595	0.759614	10.2465	12.2769	14.2202	0.472804	1.52768	0.12695	0.845691	ribosomal protein S6 kinase, 90kDa, polypeptide 1 [Source:HGNC Symbol;Acc:10430]	NM_002953, NM_001006665	XM_005245966, XM_005245967	.	.	NP_002944, NP_001006666	XP_005246024, XP_005246023	ENSG00000117676	6195	10430
XLOC_000209	MIR1976	chr1:26856248-26901520	0	0	0	0	0	1	1	0	0	0	0	0	1	1	0	0	0	0	0	1	1	microRNA 1976 [Source:HGNC Symbol;Acc:37064]	.	.	NR_031740	.	.	.	ENSG00000238705	100302190	37064
XLOC_000210	ARID1A	chr1:27022521-27108601	10.3448	12.1894	10.8969	0.0750245	0.299998	0.7575	0.998064	10.2666	6.68427	8.05827	-0.349419	-0.501952	0.6092	0.998316	13.2812	13.642	12.1448	-0.129038	-0.45049	0.64845	0.998601	AT rich interactive domain 1A (SWI-like) [Source:HGNC Symbol;Acc:11110]	NM_139135, NM_006015	XM_005246005	.	.	NP_624361, NP_006006	XP_005246062	ENSG00000117713	8289	11110
XLOC_000211	PIGV	chr1:27114453-27124894	3.71161	3.19655	5.45983	0.55681	1.62598	0.09695	0.847036	4.24018	2.87548	2.20074	-0.946139	-1.09701	0.2624	0.908106	8.03012	4.22864	6.37921	-0.332043	-0.938638	0.3316	0.997851	phosphatidylinositol glycan anchor biosynthesis, class V [Source:HGNC Symbol;Acc:26031]	NM_017837, NM_017837, NM_017837, NM_001202554	XM_005245936, XM_005245937, XM_005245939, XM_005245940	.	.	NP_060307, NP_060307, NP_060307, NP_060307, NP_001189483	XP_005245997, XP_005245996, XP_005245995, XP_005245995, XP_005245994, XP_005245993	ENSG00000060642	55650	26031
XLOC_000212	ZDHHC18	chr1:27153200-27182211	9.32321	9.93955	8.401	-0.150266	-0.52907	0.6017	0.998064	7.34062	15.2367	21.614	1.55799	2.12966	0.0429	0.486113	10.6944	13.2172	10.9136	0.0292713	0.0921407	0.92635	0.998601	zinc finger, DHHC-type containing 18 [Source:HGNC Symbol;Acc:20712]	NM_032283	XM_005246016	.	.	NP_115659	XP_005246073	ENSG00000204160	84243	20712
XLOC_000213	SFN	chr1:27189632-27190947	56.8152	90.2599	59.0919	0.0566832	0.223132	0.8174	0.998064	48.0144	89.9207	103.105	1.10258	1.57651	0.1217	0.733029	97.5873	96.8825	60.0827	-0.699744	-2.39557	0.01835	0.446339	stratifin [Source:HGNC Symbol;Acc:10773]	NM_006142	.	.	.	NP_006133	.	ENSG00000175793	2810	10773
XLOC_000214	NUDC	chr1:27248212-27273362	97.7229	111.396	77.4333	-0.335744	-1.3816	0.1636	0.925017	90.6581	75.5775	68.7311	-0.399474	-0.565735	0.56355	0.998316	56.439	87.776	55.2708	-0.0301751	-0.105594	0.9144	0.998601	nudC nuclear distribution protein [Source:HGNC Symbol;Acc:8045]	NM_006600	XM_005245726	.	.	NP_006591	XP_005245783	ENSG00000090273	10726	8045
XLOC_000215	TRNP1	chr1:27320194-27327377	1.52993	1.9211	0.997474	-0.617112	-1.22543	0.22405	0.949845	1.28738	0.912482	0.519704	-1.30867	-1.15377	0.25485	0.901714	2.12726	2.71722	1.88145	-0.177153	-0.316933	0.74715	0.998601	TMF1-regulated nuclear protein 1 [Source:HGNC Symbol;Acc:34348]	NM_001013642	XM_005245867	.	.	NP_001013664	XP_005245924	ENSG00000253368	388610	34348
XLOC_000216	WDTC1	chr1:27561006-27635124	3.29399	3.43144	3.8922	0.240751	0.773529	0.43305	0.997552	2.46517	2.49791	3.13013	0.344538	0.4428	0.64695	0.998316	6.6351	4.62409	6.1698	-0.104894	-0.323669	0.73745	0.998601	WD and tetratricopeptide repeats 1 [Source:HGNC Symbol;Acc:29175]	NM_015023, NM_001276252	.	.	.	NP_055838, NP_001263181	.	ENSG00000142784	23038	29175
XLOC_000217	TMEM222	chr1:27648635-27662891	10.832	12.1949	9.41242	-0.202656	-0.603782	0.53195	0.998064	10.0673	8.96176	4.73332	-1.08876	-1.04334	0.28055	0.924614	18.4702	22.0073	9.50404	-0.958586	-2.65262	0.008	0.308563	transmembrane protein 222 [Source:HGNC Symbol;Acc:25363]	NM_032125	.	.	.	NP_115501	.	ENSG00000186501	84065	25363
XLOC_000218	LOC644961	chr1:27648635-27662891	1.46924	1.35452	1.19917	-0.293039	-0.405575	0.6812	0.998064	2.03079	1.78348	3.59305	0.823169	0.656573	0.4662	0.998316	0.624892	0.85682	0.634963	0.0230677	0	1	1	.	.	.	.	.	.	.	.	.	.
XLOC_000219	SYTL1	chr1:27668482-27680423	0	0.0597351	0.0720025	inf	0	1	1	0.0578191	0	0.0308776	-0.904986	0	1	1	0	0	0	0	0	1	1	synaptotagmin-like 1 [Source:HGNC Symbol;Acc:15584]	NM_032872, NM_001193308	.	.	.	NP_116261, NP_001180237	XP_005246079	ENSG00000142765	84958	15584
XLOC_000220	GPR3	chr1:27719147-27722317	1.71786	2.73096	2.44447	0.508911	1.18489	0.23685	0.951184	1.41389	1.20973	2.01788	0.513171	0.501206	0.62565	0.998316	1.35112	3.16997	2.64612	0.969722	1.85558	0.06985	0.722231	G protein-coupled receptor 3 [Source:HGNC Symbol;Acc:4484]	NM_005281	.	.	.	NP_005272	.	ENSG00000181773	2827	4484
XLOC_000221	FAM76A	chr1:28052489-28089423	2.29712	1.85889	1.71099	-0.424991	-1.09916	0.25345	0.956665	1.44305	1.7064	2.5818	0.839258	0.889509	0.3839	0.992287	2.13624	1.69618	2.01213	-0.0863537	-0.203323	0.83195	0.998601	family with sequence similarity 76, member A [Source:HGNC Symbol;Acc:28530]	NM_152660, NM_001143915, NM_001143914, NM_001143913, NM_001143912	.	.	.	NP_689873, NP_001137387, NP_001137386, NP_001137385, NP_001137384	.	ENSG00000009780	199870	28530
XLOC_000222	STX12	chr1:28099693-28150963	7.6679	7.11231	7.0294	-0.12543	-0.428708	0.66555	0.998064	7.03679	6.87912	11.6113	0.722547	0.984649	0.32915	0.964947	9.95251	7.61098	8.44292	-0.237317	-0.742821	0.45395	0.998601	syntaxin 12 [Source:HGNC Symbol;Acc:11430]	NM_177424	.	.	.	NP_803173	.	ENSG00000117758	23673	11430
XLOC_000223	PPP1R8	chr1:28157251-28178183	26.2429	27.3468	21.9688	-0.256469	-0.972885	0.3199	0.97871	22.7664	23.3699	18.8597	-0.271597	-0.38182	0.69885	0.998316	18.9102	23.5639	15.5705	-0.280356	-0.920834	0.3502	0.998601	protein phosphatase 1, regulatory subunit 8 [Source:HGNC Symbol;Acc:9296]	NM_138558, NM_014110, NM_002713	.	.	.	NP_612568, NP_054829, NP_002704	.	ENSG00000117751	5511	9296
XLOC_000224	SCARNA1	chr1:28157251-28178183	0	0	0	0	0	1	1	0	0	0	0	0	1	1	0	0	0	0	0	1	1	small Cajal body-specific RNA 1 [Source:HGNC Symbol;Acc:32555]	.	.	NR_002997	.	.	.	ENSG00000252947	677774	32555
XLOC_000225	THEMIS2	chr1:28199054-28213193	0.0590974	0.0973361	0.241609	2.03151	0	1	1	0.144003	0	0.0429339	-1.74591	0	1	1	0.0770253	0	0.350992	2.18803	0	1	1	thymocyte selection associated family member 2 [Source:HGNC Symbol;Acc:16839]	NM_004848, NM_001286113, NM_001105556, NM_001039477	XM_005246040	.	.	NP_004839, NP_001273042, NP_001099026, NP_001034566	.	ENSG00000130775	9473	16839
XLOC_000226	SMPDL3B	chr1:28261503-28285663	0.690226	0.463217	0.807066	0.225619	0.37045	0.69995	0.998064	0.209184	0.13146	0.0379911	-2.46104	0	1	1	0.144624	0.0527851	0.0538509	-1.42527	0	1	1	sphingomyelin phosphodiesterase, acid-like 3B [Source:HGNC Symbol;Acc:21416]	NM_014474, NM_001009568	XM_005245854, XM_005245855	.	.	NP_055289, NP_001009568	XP_005245912, XP_005245911	ENSG00000130768	27293	21416
XLOC_000227	XKR8	chr1:28286503-28294604	1.83527	1.61278	1.59349	-0.203803	-0.456412	0.643	0.998064	0.921755	0.619687	0.32901	-1.48625	-1.19079	0.2544	0.901714	2.50827	1.97141	1.35884	-0.884319	-1.642	0.1055	0.808327	XK, Kell blood group complex subunit-related family, member 8 [Source:HGNC Symbol;Acc:25508]	NM_018053	.	.	.	NP_060523	.	ENSG00000158156	55113	25508
XLOC_000228	ATPIF1	chr1:28562601-28564616	161.722	157.66	196.861	0.283658	1.06354	0.2817	0.966419	144.375	140.558	75.8546	-0.928511	-1.26555	0.19765	0.841908	149.767	111.53	142.205	-0.0747517	-0.231376	0.8094	0.998601	ATPase inhibitory factor 1 [Source:HGNC Symbol;Acc:871]	NM_178191, NM_178190, NM_016311	.	.	.	NP_835498, NP_835497, NP_057395	.	ENSG00000130770	93974	871
XLOC_000229	SESN2	chr1:28585962-28609002	2.81464	4.18983	6.06929	1.10858	3.45832	0.00085	0.124787	2.41132	20.6216	41.9735	4.12158	5.32505	5e-05	0.0104229	9.41677	7.2371	11.4163	0.277793	0.879913	0.37185	0.998601	sestrin 2 [Source:HGNC Symbol;Acc:20746]	NM_031459	.	.	.	NP_113647	.	ENSG00000130766	83667	20746
XLOC_000230	MED18	chr1:28655512-28662478	8.55711	8.27503	9.34067	0.126402	0.400009	0.689	0.998064	9.10589	9.67137	12.1041	0.410626	0.526651	0.5951	0.998316	11.5424	11.8519	8.6524	-0.415767	-1.20958	0.2236	0.952328	mediator complex subunit 18 [Source:HGNC Symbol;Acc:25944]	NM_017638, NM_017638, NM_001127350, NM_001127350	XM_003846750, XM_003846750, XM_003846750, XM_005245913, XM_005245913	.	.	NP_060108, NP_060108, NP_060108, NP_001120822, NP_001120822, NP_001120822	XP_005245971, XP_005245971, XP_005245971, XP_005245970, XP_005245970, XP_003846798, XP_003846798, XP_003846798	ENSG00000130772	54797	25944
XLOC_000231	PHACTR4	chr1:28696092-28826881	7.92075	7.18099	6.53371	-0.277734	-1.05091	0.27495	0.963745	7.12146	6.21015	8.72115	0.292345	0.408448	0.67575	0.998316	8.74652	7.32623	7.01945	-0.317351	-1.05077	0.2789	0.984183	phosphatase and actin regulator 4 [Source:HGNC Symbol;Acc:25793]	NM_023923, NM_023923, NM_023923, NM_023923, NM_023923, NM_023923, NM_001048183, NM_001048183, NM_001048183, NM_001048183, NM_001048183	XM_005245970, XM_005245970, XM_005245971, XM_005245972, XM_005245972, XM_005245973, XM_005245973, XM_005245974, XM_005245975, XM_005245975, XM_005245976	.	.	NP_076412, NP_076412, NP_076412, NP_076412, NP_076412, NP_076412, NP_001041648, NP_001041648, NP_001041648, NP_001041648, NP_001041648	XP_005246033, XP_005246032, XP_005246032, XP_005246031, XP_005246030, XP_005246030, XP_005246029, XP_005246029, XP_005246028, XP_005246027, XP_005246027	ENSG00000204138	65979	25793
XLOC_000232	RCC1	chr1:28832454-28865708	110.443	110.394	116.111	0.0722115	0.299366	0.75335	0.998064	89.5033	70.0097	88.2193	-0.0208462	-0.0273234	0.97695	0.998316	85.3644	96.7431	67.9548	-0.32906	-1.15762	0.2286	0.956561	regulator of chromosome condensation 1 [Source:HGNC Symbol;Acc:1913]	NM_001269, NM_001048199, NM_001048195, NM_001048194	.	.	.	NP_001260, NP_001041664, NP_001041660, NP_001041659	.	ENSG00000180198	1104	1913
XLOC_000233	TRNAU1AP	chr1:28879528-28908366	8.16565	6.3195	7.10852	-0.200018	-0.499964	0.6128	0.998064	5.89716	4.84539	6.30956	0.0975168	0.0853318	0.9267	0.998316	6.78746	5.94287	5.37616	-0.336295	-0.816201	0.40815	0.998601	tRNA selenocysteine 1 associated protein 1 [Source:HGNC Symbol;Acc:30813]	NM_017846	.	NR_003109	.	NP_060316	.	ENSG00000180098	54952	30813
XLOC_000234	RAB42	chr1:28918711-28921088	0.135859	0.231075	0.461739	1.76496	0	1	1	0.111338	0.0610903	0.233611	1.06916	0	1	1	0.438275	1.06546	0.816395	0.897432	0	1	1	RAB42, member RAS oncogene family [Source:HGNC Symbol;Acc:28702]	NM_152304	.	.	.	NP_689517, NP_001180461	.	ENSG00000188060	115273	28702
XLOC_000235	RNU11	chr1:28975111-28975246	21.0248	17.0661	21.1437	0.0081391	0.00464054	0.83845	0.998064	8.1482	0	4.12073	-0.98358	-0.331817	0.3752	0.988451	0	0	0	0	0	1	1	RNA, U11 small nuclear [Source:HGNC Symbol;Acc:10108]	.	.	NR_004407	.	.	.	ENSG00000270103	26824	10108
XLOC_000236	GMEB1	chr1:28995239-29042115	2.75135	3.1485	2.68742	-0.0339147	-0.0905932	0.9272	0.998064	2.91512	3.34626	3.97889	0.448813	0.540818	0.5655	0.998316	2.9935	2.50668	1.83484	-0.706177	-1.69888	0.0831	0.758774	glucocorticoid modulatory element binding protein 1 [Source:HGNC Symbol;Acc:4370]	NM_024482, NM_006582	XM_005245724, XM_005245725	.	.	NP_077808, NP_006573	XP_005245782, XP_005245781	ENSG00000162419	10691	4370
XLOC_000237	YTHDF2	chr1:29063132-29096287	32.3869	33.4493	29.9987	-0.11051	-0.429637	0.66685	0.998064	32.621	27.6857	44.8541	0.459435	0.621967	0.52315	0.998316	24.4922	33.2743	24.0959	-0.0235353	-0.0800153	0.935	0.998601	YTH domain family, member 2 [Source:HGNC Symbol;Acc:31675]	NM_016258, NM_001173128, NM_001172828	.	.	.	NP_057342, NP_001166599, NP_001166299	.	ENSG00000198492	51441	31675
XLOC_000238	OPRD1	chr1:29138653-29190208	0	0	0	0	0	1	1	0	0	0	0	0	1	1	0	0	0	0	0	1	1	opioid receptor, delta 1 [Source:HGNC Symbol;Acc:8153]	NM_000911	.	.	.	NP_000902	.	ENSG00000116329	4985	8153
XLOC_000239	EPB41	chr1:29213602-29450421	10.0146	12.2431	10.4308	0.05875	0.212971	0.82425	0.998064	9.1084	14.5775	17.8444	0.970198	1.28052	0.17975	0.820917	8.18092	6.68369	8.39443	0.0371692	0.121619	0.8997	0.998601	erythrocyte membrane protein band 4.1 (elliptocytosis 1, RH-linked) [Source:HGNC Symbol;Acc:3377]	NM_203343, NM_203342, NM_004437, NM_001166007, NM_001166006, NM_001166005	XM_005245761, XM_005245764, XM_005245774	.	.	NP_976218, NP_976217, NP_004428, NP_001159479, NP_001159479, NP_001159479, NP_001159479, NP_001159478, NP_001159478, NP_001159477, NP_001159477, NP_001159477, NP_001159477	XP_005245831, XP_005245830, XP_005245830, XP_005245829, XP_005245829, XP_005245827, XP_005245826, XP_005245822, XP_005245821, XP_005245820, XP_005245820, XP_005245818, XP_005245817, XP_005245817, XP_005245814, XP_005245812	ENSG00000159023	2035	3377
XLOC_000240	PTPRU	chr1:29563027-29653325	2.49372	3.08788	3.04721	0.289191	0.91898	0.3389	0.984012	1.13783	0.734944	0.366711	-1.63357	-1.6627	0.129	0.749645	2.53182	2.4266	4.10562	0.697425	1.94307	0.0483	0.645369	protein tyrosine phosphatase, receptor type, U [Source:HGNC Symbol;Acc:9683]	NM_133178, NM_133177, NM_005704, NM_001195001	XM_005245710	.	.	NP_573439, NP_573438, NP_005695, NP_001181930	XP_005245767	ENSG00000060656	10076	9683
XLOC_000241	MATN1-AS1	chr1:31184123-31199593	0.49347	0.559251	0.57299	0.215547	0	1	1	0.4061	0.982747	1.5639	1.94524	1.53928	0.1341	0.757923	0.713372	0.891235	1.00018	0.487532	0.729439	0.45605	0.998601	MATN1 antisense RNA 1 [Source:HGNC Symbol;Acc:40364]	.	.	NR_034182	.	.	.	ENSG00000186056	100129196	40364
XLOC_000242	ZCCHC17	chr1:31769841-31837780	16.9016	18.4099	18.3343	0.117383	0.410729	0.682	0.998064	15.704	16.4033	22.0293	0.488294	0.680349	0.4764	0.998316	11.786	16.9924	12.5855	0.0946913	0.289196	0.76835	0.998601	zinc finger, CCHC domain containing 17 [Source:HGNC Symbol;Acc:30246]	NM_016505, NM_001282570, NM_001282569, NM_001282568, NM_001282567	XM_005270930, XM_005270932	.	.	NP_057589, NP_001269503, NP_001269500, NP_001269499, NP_001269498, NP_001269497, NP_001269496, NP_001269495	.	ENSG00000121766	51538	30246
XLOC_000243	SERINC2	chr1:31882411-31907527	2.43488	4.80038	4.79584	0.977932	2.51398	0.01265	0.481619	3.11916	3.73619	6.72399	1.10816	1.32312	0.1759	0.81809	8.40813	7.54185	13.4932	0.682374	1.89177	0.0524	0.660628	serine incorporator 2 [Source:HGNC Symbol;Acc:23231]	NM_178865, NM_018565, NM_001199039, NM_001199038, NM_001199037	.	.	.	NP_849196, NP_061035, NP_001185968, NP_001185967, NP_001185966	.	ENSG00000168528	347735	23231
XLOC_000244	LOC149086	chr1:31971838-31974167	0	0	0	0	0	1	1	0	0	0	0	0	1	1	0	0	0	0	0	1	1	.	.	.	.	.	.	.	.	.	.
XLOC_000245	LOC284551	chr1:31984035-31989846	0	0	0	0	0	1	1	0	0	0	0	0	1	1	0	0	0	0	0	1	1	.	.	.	.	.	.	.	.	.	.
XLOC_000246	TINAGL1	chr1:32042085-32053287	0	0.0508514	0	0	0	1	1	0	0	0	0	0	1	1	0.0605743	0	0	-inf	0	1	1	tubulointerstitial nephritis antigen-like 1 [Source:HGNC Symbol;Acc:19168]	NM_022164, NM_022164, NM_001204415, NM_001204415, NM_001204414	XM_005271107, XM_005271107, XM_005271108, XM_005271108, XM_005271109	.	.	NP_071447, NP_071447, NP_001191344, NP_001191344, NP_001191343	XP_005271166, XP_005271165, XP_005271165, XP_005271164, XP_005271164	ENSG00000142910	64129	19168
XLOC_000247	HCRTR1	chr1:32083300-32092919	0	0	0	0	0	1	1	0	0	0	0	0	1	1	0	0	0	0	0	1	1	hypocretin (orexin) receptor 1 [Source:HGNC Symbol;Acc:4848]	NM_001525	XM_005270789	.	.	NP_001516	XP_005270846	ENSG00000121764	3061	4848
XLOC_000248	KHDRBS1	chr1:32479294-32526460	89.4019	78.0497	71.3226	-0.325946	-1.3594	0.1641	0.925017	82.4806	54.2202	42.6185	-0.952576	-1.28903	0.2049	0.85228	87.911	80.6679	77.5095	-0.181671	-0.653937	0.50295	0.998601	KH domain containing, RNA binding, signal transduction associated 1 [Source:HGNC Symbol;Acc:18116]	NM_006559, NM_001271878	.	NR_073499, NR_073498	.	NP_006550, NP_001258807	.	ENSG00000121774	10657	18116
XLOC_000249	TMEM39B	chr1:32538502-32568467	6.41995	9.03138	7.00048	0.124893	0.374068	0.70505	0.998064	5.09507	4.71993	3.36047	-0.600439	-0.69709	0.4853	0.998316	7.99167	8.19102	6.77554	-0.23816	-0.62101	0.53345	0.998601	transmembrane protein 39B [Source:HGNC Symbol;Acc:25510]	NM_018056	XM_005270988, XM_005270989, XM_005270990	.	.	NP_060526	XP_005271047, XP_005271046, XP_005271045	ENSG00000121775	55116	25510
XLOC_000250	KPNA6	chr1:32573643-32642168	12.6673	11.8561	10.8014	-0.229888	-0.917929	0.3597	0.985904	12.6761	11.8147	15.392	0.280064	0.401013	0.6878	0.998316	12.5587	11.6584	12.2042	-0.0413111	-0.142533	0.88755	0.998601	karyopherin alpha 6 (importin alpha 7) [Source:HGNC Symbol;Acc:6399]	NM_012316	XM_005270711	.	.	NP_036448	XP_005270768	ENSG00000025800	23633	6399
XLOC_000251	TXLNA	chr1:32645344-32663886	18.7677	21.8467	18.368	-0.0310621	-0.124323	0.8986	0.998064	17.5181	19.2336	19.5573	0.158861	0.228364	0.8204	0.998316	19.6274	22.0887	21.6448	0.141145	0.492884	0.6191	0.998601	taxilin alpha [Source:HGNC Symbol;Acc:30685]	NM_175852	XM_005270594, XM_005270594	.	.	NP_787048	XP_005270651, XP_005270651	ENSG00000084652	200081	30685
XLOC_000252	CCDC28B	chr1:32666201-32670991	2.37258	3.13911	4.68063	0.980243	1.97056	0.0563	0.758499	2.29896	3.70103	1.78912	-0.361726	-0.306176	0.7769	0.998316	3.69932	2.19565	3.85716	0.0602795	0.112476	0.9077	0.998601	coiled-coil domain containing 28B [Source:HGNC Symbol;Acc:28163]	NM_024296	.	.	.	NP_077272	.	ENSG00000160050	79140	28163
XLOC_000253	IQCC	chr1:32671235-32674288	2.46341	2.04798	2.08639	-0.239647	-0.555755	0.56715	0.998064	1.65196	0.951452	0.780728	-1.08128	-0.948049	0.34215	0.973612	1.97783	2.86821	1.87272	-0.0787805	-0.173043	0.85685	0.998601	IQ motif containing C [Source:HGNC Symbol;Acc:25545]	NM_018134, NM_001160042	.	.	.	NP_060604, NP_001153514	.	ENSG00000160051	55721	25545
XLOC_000254	DCDC2B	chr1:32674694-32681797	0.157628	0	0.0538281	-1.55009	0	1	1	0	0	0.0456399	inf	0	1	1	0	0	0	0	0	1	1	doublecortin domain containing 2B [Source:HGNC Symbol;Acc:32576]	NM_001099434	.	.	.	NP_001092904	.	ENSG00000222046	149069	32576
XLOC_000255	EIF3I	chr1:32687970-32697205	180.919	174.651	165.844	-0.125523	-0.524385	0.59205	0.998064	163.388	156.762	224.734	0.459915	0.615533	0.542	0.998316	172.318	179.301	149.655	-0.203435	-0.736487	0.4572	0.998601	eukaryotic translation initiation factor 3, subunit I [Source:HGNC Symbol;Acc:3272]	NM_003757	.	.	.	NP_003748	.	ENSG00000084623	8668	3272
XLOC_000256	FAM167B	chr1:32712817-32714461	0.157968	0.0671727	0.323636	1.03474	0	1	1	0.0646431	0.0708948	0.134803	1.06029	0	1	1	0	0	0.257054	inf	0	1	1	family with sequence similarity 167, member B [Source:HGNC Symbol;Acc:28133]	NM_032648	.	.	.	NP_116037	.	ENSG00000183615	84734	28133
XLOC_000257	LCK	chr1:32716839-32751766	0	0	0	0	0	1	1	0	0	0	0	0	1	1	0	0	0	0	0	1	1	lymphocyte-specific protein tyrosine kinase [Source:HGNC Symbol;Acc:6524]	NM_005356, NM_001042771	XM_005270864, XM_005270865	.	.	NP_005347, NP_001036236	XP_005270922, XP_005270921	ENSG00000182866	3932	6524
XLOC_000258	HDAC1	chr1:32757707-32799224	34.9949	33.0283	30.2464	-0.21038	-0.821758	0.4047	0.993511	27.6886	21.248	10.0094	-1.46794	-2.01674	0.05315	0.53399	30.0022	27.9304	25.1633	-0.253747	-0.856961	0.3878	0.998601	histone deacetylase 1 [Source:HGNC Symbol;Acc:4852]	NM_004964	XM_005270791	.	.	NP_004955	XP_005270848	ENSG00000116478	3065	4852
XLOC_000259	TSSK3	chr1:32827861-32829924	1.35274	1.51813	1.9956	0.560934	1.06594	0.293	0.970482	0.977167	0.927017	3.80306	1.96049	1.84491	0.08935	0.656042	0	0.0735782	0	0	0	1	1	testis-specific serine kinase 3 [Source:HGNC Symbol;Acc:15473]	NM_052841	.	.	.	NP_443073	XP_005271294	ENSG00000162526	81629	15473
XLOC_000260	ZBTB8B	chr1:32930657-32953459	0	0	0	0	0	1	1	0	0	0	0	0	1	1	0	0	0	0	0	1	1	zinc finger and BTB domain containing 8B [Source:HGNC Symbol;Acc:37057]	NM_001145720	.	.	.	NP_001139192	.	ENSG00000273274	728116	37057
XLOC_000261	ZBTB8A	chr1:33004771-33071542	1.51664	1.17889	1.05071	-0.529514	-1.51461	0.1342	0.898469	1.34421	1.49663	1.87463	0.479844	0.606755	0.53275	0.998316	0.952688	0.987443	1.35087	0.503808	1.25637	0.20785	0.939151	zinc finger and BTB domain containing 8A [Source:HGNC Symbol;Acc:24172]	NM_001040441, NM_001040441	XM_005271140, XM_005271141	.	.	NP_001035531, NP_001035531	XP_005271199, XP_005271198, XP_005271197	ENSG00000160062	653121	24172
XLOC_000262	RBBP4	chr1:33116748-33168361	16.7785	16.7332	14.6126	-0.199404	-0.724838	0.45345	0.998064	14.8195	10.2689	10.7819	-0.458888	-0.560491	0.561	0.998316	19.4491	20.7664	16.1061	-0.27209	-0.952868	0.3304	0.997851	retinoblastoma binding protein 4 [Source:HGNC Symbol;Acc:9887]	NM_005610, NM_001135256, NM_001135255	.	.	.	NP_005601, NP_001128728, NP_001128727	XP_005271150	ENSG00000162521	5928	9887
XLOC_000263	KIAA1522	chr1:33207511-33240571	8.93846	8.23695	9.38495	0.0703236	0.248728	0.7947	0.998064	8.16536	6.0685	6.1299	-0.413652	-0.461884	0.6336	0.998316	11.1876	9.62856	10.8674	-0.0418833	-0.131658	0.89125	0.998601	KIAA1522 [Source:HGNC Symbol;Acc:29301]	NM_020888, NM_001198973, NM_001198972	.	.	.	NP_065939, NP_001185902, NP_001185901	XP_005271130, XP_005271130, XP_005271130	ENSG00000162522	57648	29301
XLOC_000264	S100PBP	chr1:33240839-33324480	6.18528	6.63985	6.08742	-0.0230075	-0.0371596	0.97005	0.998064	5.27956	6.34699	7.53035	0.512299	0.24443	0.6364	0.998316	7.66143	8.12526	6.64212	-0.205969	-0.371155	0.7029	0.998601	S100P binding protein [Source:HGNC Symbol;Acc:25768]	NM_022753, NM_022753, NM_022753, NM_001256121	XM_005271121, XM_005271122, XM_005271123, XM_005271124	.	.	NP_073590, NP_073590, NP_073590, NP_001243050	XP_005271181, XP_005271180, XP_005271179, XP_005271178	ENSG00000116497	64766	25768
XLOC_000265	HPCA	chr1:33352097-33366953	0	0.042601	0	0	0	1	1	0	0	0.130795	inf	0	1	1	0.0741568	0	0	-inf	0	1	1	hippocalcin [Source:HGNC Symbol;Acc:5144]	NM_002143	XM_005270792	.	.	NP_002134	XP_005270849	ENSG00000121905	3208	5144
XLOC_000266	ADC	chr1:33546713-33585995	0.399545	0.339595	0.377864	-0.0804917	0	1	1	0.303591	0.0278327	0.216772	-0.485948	0	1	1	0.667532	0.36468	1.1966	0.842027	1.3423	0.18175	0.917601	arginine decarboxylase [Source:HGNC Symbol;Acc:29957]	NM_052998	XM_005270404, XM_005270405	.	.	NP_443724, NP_443724	XP_005270464, XP_005270464, XP_005270463, XP_005270463, XP_005270462, XP_005270461	ENSG00000142920	113451	29957
XLOC_000267	ZNF362	chr1:33722173-33766320	1.6836	1.10888	1.44468	-0.220803	-0.531012	0.6007	0.998064	1.54358	0.973713	0.466962	-1.7249	-1.61251	0.12695	0.744814	2.73143	1.75472	2.22657	-0.294836	-0.672579	0.49635	0.998601	zinc finger protein 362 [Source:HGNC Symbol;Acc:18079]	NM_152493, NM_152493, NM_152493	XM_005270506, XM_005270507, XM_005270507, XM_005270508, XM_005270508	.	.	NP_689706, NP_689706, NP_689706	XP_005270565, XP_005270565, XP_005270564, XP_005270564, XP_005270563	ENSG00000160094	149076	18079
XLOC_000268	ZSCAN20	chr1:33938231-33961995	0.854373	1.17982	0.812866	-0.0718499	-0.160542	0.87205	0.998064	0.918487	1.06691	1.14202	0.314251	0.323138	0.74665	0.998316	1.09395	1.37421	1.20384	0.138103	0.313963	0.75805	0.998601	zinc finger and SCAN domain containing 20 [Source:HGNC Symbol;Acc:13093]	NM_145238	XM_005271171	.	.	NP_660281	XP_005271228	ENSG00000121903	7579	13093
XLOC_000269	HMGB4	chr1:33979608-34631443	0	0	0	0	0	1	1	0	0	0	0	0	1	1	0	0	0	0	0	1	1	high mobility group box 4 [Source:HGNC Symbol;Acc:24954]	NM_145205	.	NR_033264	.	NP_660206	.	ENSG00000176256	127540	24954
XLOC_000270	LOC402779	chr1:33979608-34631443	0	0	0	0	0	1	1	0	0	0	0	0	1	1	0	0	0	0	0	1	1	.	.	.	.	.	.	.	.	.	.
XLOC_000271	C1orf94	chr1:34632623-34684731	0	0	0	0	0	1	1	0	0	0	0	0	1	1	0	0	0	0	0	1	1	chromosome 1 open reading frame 94 [Source:HGNC Symbol;Acc:28250]	NM_032884, NM_001134734	.	.	.	NP_116273, NP_001128206	.	ENSG00000142698	84970	28250
XLOC_000272	GJB5	chr1:35220647-35224113	0	0	0	0	0	1	1	0	0.0943046	0	0	0	1	1	0	0	0	0	0	1	1	gap junction protein, beta 5, 31.1kDa [Source:HGNC Symbol;Acc:4287]	NM_005268	XM_005270751	.	.	NP_005259	XP_005270808	ENSG00000189280	2709	4287
XLOC_000273	GJB4	chr1:35225341-35229325	0	0	0	0	0	1	1	0.0572098	0	0	-inf	0	1	1	0	0	0	0	0	1	1	gap junction protein, beta 4, 30.3kDa [Source:HGNC Symbol;Acc:4286]	NM_153212	.	.	.	NP_694944	.	ENSG00000189433	127534	4286
XLOC_000274	GJB3	chr1:35246789-35251967	0	0	0.0398201	inf	0	1	1	0	0	0	0	0	1	1	0	0	0	0	0	1	1	gap junction protein, beta 3, 31kDa [Source:HGNC Symbol;Acc:4285]	NM_024009, NM_001005752	.	.	.	NP_076872, NP_001005752	.	ENSG00000188910	2707	4285
XLOC_000275	GJA4	chr1:35258598-35261348	0	0	0	0	0	1	1	0	0	0.0745579	inf	0	1	1	0	0	0	0	0	1	1	gap junction protein, alpha 4, 37kDa [Source:HGNC Symbol;Acc:4278]	NM_002060	XM_005270750	.	.	NP_002051	XP_005270807	ENSG00000187513	2701	4278
XLOC_000276	ZMYM1	chr1:35544971-35581455	6.43847	5.60259	4.93579	-0.383437	-1.32121	0.18505	0.934224	6.16273	4.36083	3.76943	-0.709225	-0.958608	0.3301	0.96584	5.57974	6.08484	6.38393	0.194248	0.605525	0.5507	0.998601	zinc finger, MYM-type 1 [Source:HGNC Symbol;Acc:26253]	NM_024772	XM_005271214, XM_005271215, XM_005271218, XM_005271219, XM_005271220, XM_005271221, XM_005271222	.	.	NP_079048, NP_079048	XP_005271279, XP_005271278, XP_005271277, XP_005271276, XP_005271275, XP_005271274, XP_005271274, XP_005271273, XP_005271273, XP_005271272, XP_005271271	ENSG00000197056	79830	26253
XLOC_000277	ZMYM4	chr1:35734567-35887545	9.71504	9.36966	8.3323	-0.221504	-0.864326	0.3839	0.987736	8.48819	9.00599	10.7753	0.344196	0.493921	0.62495	0.998316	7.58931	7.76952	7.79174	0.0379771	0.128639	0.89895	0.998601	zinc finger, MYM-type 4 [Source:HGNC Symbol;Acc:13055]	NM_005095, NM_005095, NM_005095, NM_005095	XM_005271328, XM_005271329, XM_005271330, XM_005271331	.	.	NP_005086, NP_005086, NP_005086, NP_005086	XP_005271388, XP_005271387, XP_005271386, XP_005271385	ENSG00000146463	9202	13055
XLOC_000278	NCDN	chr1:36023392-36032380	6.10396	8.8494	5.67875	-0.104171	-0.347895	0.7095	0.998064	5.56958	4.79546	2.8034	-0.99039	-1.21759	0.20205	0.848274	9.05844	10.8452	6.973	-0.377484	-1.12992	0.24295	0.965272	neurochondrin [Source:HGNC Symbol;Acc:17597]	NM_014284, NM_001014841, NM_001014841, NM_001014839	XM_005270660, XM_005270661	.	.	NP_055099, NP_001014841, NP_001014841, NP_001014839	XP_005270718, XP_005270717	ENSG00000020129	23154	17597
XLOC_000279	TFAP2E	chr1:36038970-36060927	0.214605	0.312693	0.157052	-0.450441	0	1	1	0.100946	0.333167	0.513582	2.347	0	1	1	0.28897	0.118573	0.179774	-0.684733	0	1	1	transcription factor AP-2 epsilon (activating enhancer binding protein 2 epsilon) [Source:HGNC Symbol;Acc:30774]	NM_178548	.	.	.	NP_848643	.	ENSG00000116819	339488	30774
XLOC_000280	AGO4	chr1:36273827-36323490	2.68768	1.59105	3.07516	0.194296	0.653517	0.506	0.998064	1.708	1.90615	3.96114	1.21361	1.56139	0.1296	0.750795	4.46413	2.11348	4.63535	0.0542995	0.175051	0.86135	0.998601	argonaute RISC catalytic component 4 [Source:HGNC Symbol;Acc:18424]	NM_017629, NM_017629	XM_005270578, XM_005270579	.	.	NP_060099, NP_060099	XP_005270636, XP_005270635	ENSG00000134698	192670	18424
XLOC_000281	AGO1	chr1:36348809-36389899	3.77543	3.66739	2.60491	-0.535411	-1.85049	0.06445	0.76998	3.79928	2.74191	1.73175	-1.13349	-1.51845	0.1171	0.725103	3.3775	3.46136	2.98951	-0.176044	-0.543048	0.5857	0.998601	argonaute RISC catalytic component 1 [Source:HGNC Symbol;Acc:3262]	NM_012199, NM_012199	XM_005270746, XM_005270747	.	.	NP_036331, NP_036331	XP_005270804, XP_005270803	ENSG00000092847	26523	3262
XLOC_000282	AGO3	chr1:36396682-36522063	2.0087	2.19043	2.00346	-0.00377415	-0.0100381	0.98765	0.998064	2.11267	3.19436	6.18009	1.54856	1.95196	0.04065	0.477272	2.42112	2.34007	1.98623	-0.285636	-0.710502	0.46455	0.998601	argonaute RISC catalytic component 3 [Source:HGNC Symbol;Acc:18421]	NM_177422, NM_024852, NM_024852	XM_005270575, XM_005270576	.	.	NP_803171, NP_079128, NP_079128	XP_005270633, XP_005270632	ENSG00000126070	192669	18421
XLOC_000283	TEKT2	chr1:36549675-36553876	0	0	0	0	0	1	1	0	0	0.0403377	inf	0	1	1	0	0	0	0	0	1	1	tektin 2 (testicular) [Source:HGNC Symbol;Acc:11725]	NM_014466	XM_005270753	.	.	NP_055281	XP_005270810	ENSG00000092850	27285	11725
XLOC_000284	ADPRHL2	chr1:36554452-36559533	12.6949	14.8036	12.6309	-0.007294	-0.0246779	0.98235	0.998064	11.876	11.5488	12.5771	0.0827513	0.10976	0.9106	0.998316	11.7652	16.195	9.83768	-0.258132	-0.740871	0.4546	0.998601	ADP-ribosylhydrolase like 2 [Source:HGNC Symbol;Acc:21304]	NM_017825	.	.	.	NP_060295	XP_005271030	ENSG00000116863	54936	21304
XLOC_000285	MAP7D1	chr1:36621802-36646441	15.3963	19.6764	19.5279	0.342953	1.32534	0.1868	0.934224	15.2739	18.3443	19.6131	0.360751	0.518303	0.61165	0.998316	17.4813	24.1379	20.327	0.217583	0.722512	0.46955	0.998601	MAP7 domain containing 1 [Source:HGNC Symbol;Acc:25514]	NM_018067, NM_001286366, NM_001286366, NM_001286365, NM_001286365	XM_005271025, XM_005271026, XM_005271027, XM_005271028	.	.	NP_060537, NP_001273295, NP_001273294	XP_005271084, XP_005271082, XP_005271081	ENSG00000116871	55700	25514
XLOC_000286	THRAP3	chr1:36690016-36770957	47.8273	32.6744	36.6788	-0.382886	-1.59007	0.10815	0.871371	39.6614	26.8685	30.9866	-0.356091	-0.501637	0.60065	0.998316	33.3466	24.6971	26.3649	-0.33892	-1.20573	0.22465	0.95368	thyroid hormone receptor associated protein 3 [Source:HGNC Symbol;Acc:22964]	NM_005119	XM_005271370	.	.	NP_005110, NP_005110, NP_005110	XP_005271429, XP_005271429, XP_005271428, XP_005271428, XP_005271427	ENSG00000054118	9967	22964
XLOC_000287	SH3D21	chr1:36771993-36786948	0.430347	0.536459	0.324726	-0.406276	0	1	1	0.283465	0.25991	0.177306	-0.676929	0	1	1	0.569764	0.506842	0.851045	0.578871	0.930607	0.3452	0.998601	SH3 domain containing 21 [Source:HGNC Symbol;Acc:26236]	NM_024676, NM_001162530	XM_005271207	.	.	NP_078952, NP_001156002	XP_005271264, XP_005271263, XP_005271261	ENSG00000214193	79729	26236
XLOC_000288	MIR4255	chr1:37627163-37627235	0	0	0	0	0	1	1	0	0	0	0	0	1	1	0	0	0	0	0	1	1	microRNA 4255 [Source:HGNC Symbol;Acc:38187]	.	.	NR_036217	.	.	.	ENSG00000264698	100422898	38187
XLOC_000289	ZC3H12A	chr1:37940118-37949978	3.617	6.6845	4.40228	0.283456	0.834573	0.4015	0.991979	2.57972	6.51486	13.7368	2.41276	2.95982	0.0083	0.227725	4.05014	5.27508	5.55194	0.45502	1.19989	0.23525	0.958985	zinc finger CCCH-type containing 12A [Source:HGNC Symbol;Acc:26259]	NM_025079	XM_005271226	NR_106790	.	NP_079355, NP_079355	XP_005271284, XP_005271283	ENSG00000163874	80149	26259
XLOC_000290	DNALI1	chr1:38022519-38061586	0	0	0.0255452	inf	0	1	1	0	0	0.0220695	inf	0	1	1	0	0.0305508	0	0	0	1	1	dynein, axonemal, light intermediate chain 1 [Source:HGNC Symbol;Acc:14353]	NM_003462	.	.	.	NP_003453	XP_005271229	ENSG00000163879	7802	14353
XLOC_000291	CDCA8	chr1:38158072-38175391	24.9147	22.57	22.9186	-0.12048	-0.458792	0.6373	0.998064	21.2537	11.8358	5.34772	-1.99071	-2.61876	0.0073	0.213474	25.8705	23.4979	27.6789	0.0974757	0.330722	0.7362	0.998601	cell division cycle associated 8 [Source:HGNC Symbol;Acc:14629]	NM_018101, NM_001256875	.	.	.	NP_060571, NP_001243804	.	ENSG00000134690	55143	14629
XLOC_000292	MANEAL	chr1:38259773-38267278	3.87149	5.24669	3.4088	-0.183628	-0.529629	0.58875	0.998064	5.73382	4.15652	1.14831	-2.31998	-2.55367	0.0138	0.289614	4.92665	9.4943	3.64738	-0.433746	-1.10279	0.25565	0.971321	mannosidase, endo-alpha-like [Source:HGNC Symbol;Acc:26452]	NM_152496, NM_001113482, NM_001031740	XM_005270511	.	.	NP_689709, NP_001106954, NP_001026910	XP_005270568	ENSG00000185090	149175	26452
XLOC_000293	C1orf122	chr1:38268613-38275126	17.1882	21.1843	18.0193	0.0681245	0.166804	0.86795	0.998064	15.9795	16.8568	14.2198	-0.168318	-0.116063	0.90465	0.998316	26.1099	25.8419	26.3504	0.0132275	0.0275591	0.978	0.998601	chromosome 1 open reading frame 122 [Source:HGNC Symbol;Acc:24789]	NM_198446, NM_001142726	.	.	.	NP_940848, NP_001136198	.	ENSG00000197982	127687	24789
XLOC_000294	UTP11L	chr1:38478383-38490497	27.4041	28.7455	20.8299	-0.395735	-1.49709	0.13125	0.897662	27.8314	31.8053	49.4657	0.829713	1.1903	0.2376	0.8881	20.4335	30.1493	21.5081	0.0739438	0.241077	0.80805	0.998601	UTP11-like, U3 small nucleolar ribonucleoprotein, (yeast) [Source:HGNC Symbol;Acc:24329]	NM_016037	.	.	.	NP_057121	.	ENSG00000183520	51118	24329
XLOC_000295	MIR3659	chr1:38554902-38555001	0	0	0	0	0	1	1	0	0	0	0	0	1	1	0	0	0	0	0	1	1	microRNA 3659 [Source:HGNC Symbol;Acc:38882]	.	.	NR_037432	.	.	.	ENSG00000265596	100500801	38882
XLOC_000296	AKIRIN1	chr1:39456915-39471737	18.3892	25.8509	20.939	0.187327	0.711372	0.4591	0.998064	20.0514	27.8454	39.7685	0.987921	1.38259	0.16935	0.811455	21.6109	30.865	23.4179	0.115853	0.386734	0.69705	0.998601	akirin 1 [Source:HGNC Symbol;Acc:25744]	NM_024595, NM_001136275	.	.	.	NP_078871, NP_001129747	XP_005271255	ENSG00000174574	79647	25744
XLOC_000297	NDUFS5	chr1:39491966-39500308	387.4	380.553	448.285	0.21059	0.860532	0.37715	0.987199	323.844	360.167	289.333	-0.162571	-0.219185	0.82435	0.998316	354.861	347.847	342.706	-0.050279	-0.175777	0.85515	0.998601	NADH dehydrogenase (ubiquinone) Fe-S protein 5, 15kDa (NADH-coenzyme Q reductase) [Source:HGNC Symbol;Acc:7712]	NM_004552, NM_001184979	.	.	.	NP_004543, NP_001171908	.	ENSG00000168653	4725	7712
XLOC_000298	MACF1	chr1:39547088-39952810	8.864	7.67364	9.05032	0.0300111	0.123054	0.8993	0.998064	7.57946	7.39205	5.99721	-0.337805	-0.469196	0.62345	0.998316	5.77393	4.83423	6.14957	0.0909318	0.320061	0.74755	0.998601	microtubule-actin crosslinking factor 1 [Source:HGNC Symbol;Acc:13664]	NM_012090	XM_005270694, XM_005270695, XM_005270699, XM_005270700	.	.	NP_036222	XP_005270757, XP_005270756, XP_005270755, XP_005270754, XP_005270753, XP_005270752, XP_005270751	ENSG00000127603	23499	13664
XLOC_000299	KIAA0754	chr1:39547088-39952810	0.652723	0.454495	0.278665	-1.22794	-0.651506	0.27225	0.963282	0.935233	0.255525	0.503028	-0.894687	-0.244785	0.7435	0.998316	0.237708	0.277349	0.30644	0.366413	0	1	1	KIAA0754 [Source:HGNC Symbol;Acc:29111]	NM_015038	.	.	.	NP_055853	.	ENSG00000255103	643314	29111
XLOC_000300	BMP8A	chr1:39957317-40025370	0.0905265	0.0961563	0.0579719	-0.642986	0	1	1	0.0653551	0.0617065	0.0808907	0.307674	0	1	1	0	0	0.01811	inf	0	1	1	bone morphogenetic protein 8a [Source:HGNC Symbol;Acc:21650]	NM_181809	.	.	.	NP_861525	.	ENSG00000183682	353500	21650
XLOC_000301	PPIE	chr1:40204516-40254533	30.3082	27.9541	34.6236	0.192044	0.598124	0.54105	0.998064	22.1764	34.2889	31.7462	0.517561	0.624046	0.51445	0.998316	23.2189	19.6	19.9632	-0.217953	-0.579084	0.54915	0.998601	peptidylprolyl isomerase E (cyclophilin E) [Source:HGNC Symbol;Acc:9258]	NM_203456, NM_006112, NM_001195007	.	.	.	NP_982281, NP_006103, NP_001181936	.	ENSG00000084072	10450	9258
XLOC_000302	MFSD2A	chr1:40420783-40435628	1.45903	2.42749	1.87653	0.363052	0.793582	0.41755	0.997053	1.35431	3.20468	16.8833	3.63997	4.061	0.00145	0.0874076	0.779457	1.95527	1.62466	1.0596	1.72237	0.07965	0.746369	major facilitator superfamily domain containing 2A [Source:HGNC Symbol;Acc:25897]	NM_032793, NM_032793, NM_001136493	XM_005271285, XM_005271287	NR_109896	.	NP_116182, NP_116182, NP_001274738, NP_001274738, NP_001274737, NP_001274737, NP_001274737, NP_001129965	XP_005271344, XP_005271344, XP_005271344, XP_005271342, XP_005271342, XP_005271342	ENSG00000168389	84879	25897
XLOC_000303	CAP1	chr1:40506254-40538321	66.3641	65.1493	72.1039	0.119673	0.491925	0.612	0.998064	62.6435	59.6866	102.704	0.71326	0.9439	0.3393	0.971877	68.6128	70.7334	58.2952	-0.235101	-0.833856	0.3865	0.998601	CAP, adenylate cyclase-associated protein 1 (yeast) [Source:HGNC Symbol;Acc:20040]	NM_006367, NM_006367, NM_006367, NM_006367, NM_006367, NM_001105530, NM_001105530, NM_001105530, NM_001105530, NM_001105530	XM_005270367, XM_005270368, XM_005270368, XM_005270371, XM_005270371, XM_005270372, XM_005270373, XM_005270373, XM_005270374, XM_005270374, XM_005270375, XM_005270375	.	.	NP_006358, NP_006358, NP_006358, NP_006358, NP_006358, NP_006358, NP_006358, NP_001099000, NP_001099000, NP_001099000, NP_001099000, NP_001099000, NP_001099000, NP_001099000	XP_005270432, XP_005270432, XP_005270431, XP_005270431, XP_005270430, XP_005270430, XP_005270429, XP_005270428, XP_005270428, XP_005270427, XP_005270427, XP_005270427, XP_005270426, XP_005270426, XP_005270426, XP_005270425, XP_005270425, XP_005270424	ENSG00000131236	10487	20040
XLOC_000304	RLF	chr1:40627040-40706593	3.71617	4.21038	4.55672	0.294179	1.03098	0.29445	0.970598	3.88767	5.49186	16.7981	2.11132	2.96585	0.00405	0.154679	3.75343	3.82221	3.73027	-0.00892921	-0.0281194	0.9789	0.998601	rearranged L-myc fusion [Source:HGNC Symbol;Acc:10025]	NM_012421	.	.	.	NP_036553	.	ENSG00000117000	6018	10025
XLOC_000305	TMCO2	chr1:40713572-40717365	0	0	0	0	0	1	1	0	0	0.0911883	inf	0	1	1	0	0	0	0	0	1	1	transmembrane and coiled-coil domains 2 [Source:HGNC Symbol;Acc:23312]	NM_001008740	.	.	.	NP_001008740	.	ENSG00000188800	127391	23312
XLOC_000306	ZMPSTE24	chr1:40723721-40759856	47.0359	43.6903	37.9197	-0.310816	-1.27229	0.2016	0.943145	43.5426	39.1936	32.9123	-0.403801	-0.575518	0.55655	0.998316	41.8306	47.2833	38.9034	-0.104663	-0.368053	0.71445	0.998601	zinc metallopeptidase STE24 [Source:HGNC Symbol;Acc:12877]	NM_005857	.	.	.	NP_005848	XP_005270405	ENSG00000084073	10269	12877
XLOC_000307	SMAP2	chr1:40839377-40888998	8.26928	9.06212	9.2651	0.164044	0.556747	0.5621	0.998064	7.9858	5.16938	3.18268	-1.32719	-1.56206	0.12085	0.731647	10.0184	10.2088	11.4481	0.192455	0.604262	0.53255	0.998601	small ArfGAP2 [Source:HGNC Symbol;Acc:25082]	NM_022733, NM_001198980, NM_001198979, NM_001198978	XM_005271120, XM_005271120, XM_005271120	.	.	NP_073570, NP_073570, NP_001185909, NP_001185908, NP_001185908, NP_001185907, NP_001185907	XP_005271177, XP_005271177, XP_005271177, XP_005271176, XP_005271176, XP_005271176	ENSG00000084070	64744	25082
XLOC_000308	ZFP69B	chr1:40916336-40929390	1.99409	3.16388	3.06453	0.619935	1.49854	0.14265	0.912115	1.88711	5.83615	3.74411	0.988446	1.02131	0.3256	0.962408	1.30591	1.8211	1.44947	0.150467	0.293219	0.76665	0.998601	ZFP69 zinc finger protein B [Source:HGNC Symbol;Acc:28053]	NM_023070, NM_023070	XM_005271136, XM_005271137, XM_005271138, XM_005271139	.	.	NP_075558, NP_075558	XP_005271196, XP_005271195, XP_005271194, XP_005271193	ENSG00000187801	65243	28053
XLOC_000309	ZFP69	chr1:40943301-40962015	1.58562	1.66482	1.68825	0.0904788	0.200303	0.8362	0.998064	1.27957	1.6329	1.34279	0.0695768	0.0678476	0.94655	0.998316	0.709224	0.800132	0.825795	0.219541	0.377309	0.7047	0.998601	ZFP69 zinc finger protein [Source:HGNC Symbol;Acc:24708]	NM_198494	XM_005270808, XM_005270809, XM_005270810	.	.	NP_940896	XP_005270867, XP_005270866, XP_005270865	ENSG00000187815	339559	24708
XLOC_000310	EXO5	chr1:40974432-40982214	3.6195	2.74032	2.64882	-0.45044	-1.17513	0.24375	0.953435	2.52886	2.01086	1.63613	-0.628199	-0.650245	0.51765	0.998316	2.30467	3.28415	2.62273	0.186509	0.429069	0.66465	0.998601	exonuclease 5 [Source:HGNC Symbol;Acc:26115]	NM_022774, NM_022774, NM_022774	XM_005271125, XM_005271126, XM_005271128, XM_005271129	.	.	NP_073611, NP_073611, NP_073611, NP_073611	XP_005271186, XP_005271185, XP_005271184, XP_005271184, XP_005271183, XP_005271182	ENSG00000164002	64789	26115
XLOC_000311	ZNF684	chr1:40997232-41013841	2.63167	2.18228	2.40032	-0.132749	-0.324195	0.74725	0.998064	2.16593	1.36565	0.508834	-2.08972	-1.86649	0.0876	0.65023	1.61886	1.59478	2.20018	0.442648	0.93383	0.3444	0.998601	zinc finger protein 684 [Source:HGNC Symbol;Acc:28418]	NM_152373, NM_152373	XM_005270455, XM_005270456	.	.	NP_689586, NP_689586	XP_005270513, XP_005270512	ENSG00000117010	127396	28418
XLOC_000312	NFYC	chr1:41154751-41237275	18.4652	15.7123	14.3055	-0.368239	-1.26576	0.19315	0.937078	15.1066	16.9036	18.218	0.270178	0.374435	0.7036	0.998316	17.1347	17.8991	14.1028	-0.280942	-0.852741	0.37515	0.998601	nuclear transcription factor Y, gamma [Source:HGNC Symbol;Acc:7806]	NM_014223, NM_001142590, NM_001142589, NM_001142588, NM_001142588, NM_001142587	XM_005270891, XM_005270892, XM_005270893, XM_005270894, XM_005270895, XM_005270896, XM_005270897, XM_005270898, XM_005270899, XM_005270899, XM_005270900	.	.	NP_055038, NP_001136062, NP_001136061, NP_001136060, NP_001136060, NP_001136059	XP_005270957, XP_005270956, XP_005270956, XP_005270955, XP_005270954, XP_005270953, XP_005270952, XP_005270951, XP_005270950, XP_005270949, XP_005270948	ENSG00000066136	4802	7806
XLOC_000313	MIR30E	chr1:41154751-41237275	0	0	0	0	0	1	1	0	0	0	0	0	1	1	0	0	0	0	0	1	1	microRNA 30e [Source:HGNC Symbol;Acc:31629]	.	.	NR_029846	.	.	.	ENSG00000198974	407034	31629
XLOC_000314	MIR30C1	chr1:41154751-41237275	0	0	0	0	0	1	1	0	0	0	0	0	1	1	0	0	0	0	0	1	1	microRNA 30c-1 [Source:HGNC Symbol;Acc:31626]	.	.	NR_029833	.	.	.	ENSG00000207962	407031	31626
XLOC_000315	KCNQ4	chr1:41249683-41306124	0.344318	0.668813	0.627444	0.865745	1.57895	0.106	0.867368	0.229837	0.299889	0.204388	-0.169297	0	1	1	0.170298	0.322079	0.468491	1.45996	0	1	1	potassium voltage-gated channel, KQT-like subfamily, member 4 [Source:HGNC Symbol;Acc:6298]	NM_172163, NM_004700	.	.	.	NP_751895, NP_004691	.	ENSG00000117013	9132	6298
XLOC_000316	CTPS1	chr1:41445006-41478235	49.6891	50.0982	37.8277	-0.393486	-1.61379	0.1113	0.872131	42.3482	39.9946	19.3075	-1.13314	-1.61856	0.10765	0.705577	31.8118	53.7801	31.8249	0.000594539	0.00208035	0.9977	0.998855	CTP synthase 1 [Source:HGNC Symbol;Acc:2519]	NM_001905, NM_001905	XM_005270535, XM_005270536	.	.	NP_001896, NP_001896	XP_005270593, XP_005270592	ENSG00000171793	1503	2519
XLOC_000317	SLFNL1-AS1	chr1:41480261-41707815	0.240062	0.215332	0.204975	-0.227959	0	1	1	0.253028	0.10905	0.119004	-1.08828	0	1	1	0.520886	0.321245	0.173441	-1.58652	0	1	1	SLFNL1 antisense RNA 1	.	.	NR_037868	.	.	.	ENSG00000281207	100507178	44126
XLOC_000318	GUCA2B	chr1:42619091-42621495	0	0	0	0	0	1	1	0	0	0	0	0	1	1	0	0	0	0	0	1	1	guanylate cyclase activator 2B (uroguanylin) [Source:HGNC Symbol;Acc:4683]	NM_007102	.	.	.	NP_009033	.	ENSG00000044012	2981	4683
XLOC_000319	RIMKLA	chr1:42846467-42889900	1.73284	1.76485	2.29847	0.407531	1.38505	0.1654	0.925613	1.21998	1.33893	1.15502	-0.078939	-0.101329	0.9116	0.998316	1.66621	1.70525	1.81891	0.126503	0.379021	0.69995	0.998601	ribosomal modification protein rimK-like family member A [Source:HGNC Symbol;Acc:28725]	NM_173642	.	.	.	NP_775913	.	ENSG00000177181	284716	28725
XLOC_000320	PPCS	chr1:42922172-42926086	29.7979	26.6375	25.998	-0.196814	-0.696009	0.4756	0.998064	25.4058	28.2705	21.7699	-0.22282	-0.286712	0.77235	0.998316	32.5095	33.1829	28.7319	-0.178209	-0.561202	0.55425	0.998601	phosphopantothenoylcysteine synthetase [Source:HGNC Symbol;Acc:25686]	NM_024664, NM_001077447	.	.	.	NP_078940, NP_001274440, NP_001274439, NP_001274438, NP_001274437, NP_001274436, NP_001274435, NP_001070915	.	ENSG00000127125	79717	25686
XLOC_000321	CCDC30	chr1:43000559-43120335	0.0844106	0.0538026	0.0432428	-0.964965	0	1	1	0.0521728	0.114867	19.3469	8.53459	6.06055	0.14945	0.78283	0.0185649	0.017437	0.0181044	-0.0362317	0	1	1	coiled-coil domain containing 30 [Source:HGNC Symbol;Acc:26103]	NM_001080850	XM_005271165	.	.	NP_001074319	XP_005271222	ENSG00000186409	728621	26103
XLOC_000322	PPIH	chr1:43124047-43142429	71.163	69.0999	59.1427	-0.266927	-1.00448	0.3145	0.976896	51.0943	53.9347	26.9364	-0.923608	-1.26987	0.20885	0.859399	38.2407	39.6988	37.4317	-0.0308482	-0.0948651	0.9254	0.998601	peptidylprolyl isomerase H (cyclophilin H) [Source:HGNC Symbol;Acc:14651]	NM_006347, NM_006347, NM_006347, NM_006347	XM_005270362, XM_005270363, XM_005270364, XM_005270365	.	.	NP_006338, NP_006338, NP_006338, NP_006338	XP_005270422, XP_005270421, XP_005270420, XP_005270419	ENSG00000171960	10465	14651
XLOC_000323	YBX1	chr1:43148065-43168020	585.935	564.428	539.259	-0.119765	-0.495941	0.61575	0.998064	524.46	492.364	479.166	-0.130307	-0.159265	0.86275	0.998316	396.002	393.176	340.713	-0.216949	-0.795743	0.4234	0.998601	Y box binding protein 1 [Source:HGNC Symbol;Acc:8014]	NM_004559	.	.	.	NP_004550	XP_005270961	ENSG00000065978	4904	8014
XLOC_000324	C1orf50	chr1:43232915-43241413	5.80451	6.12748	5.41975	-0.0989494	-0.236217	0.80675	0.998064	5.13551	4.86924	3.68867	-0.477408	-0.472587	0.6316	0.998316	6.79397	3.45897	4.02569	-0.755016	-1.63352	0.09425	0.784277	chromosome 1 open reading frame 50 [Source:HGNC Symbol;Acc:28795]	NM_024097, NM_001242750	XM_005270338	.	.	NP_077002, NP_001229679	XP_005270395	ENSG00000164008	79078	28795
XLOC_000325	LOC100129924	chr1:43253660-43263901	0	0.129852	0.0782059	inf	0	1	1	0.0625025	0	0.0652637	0.0623674	0	1	1	0.10598	0.108189	0.109873	0.0520451	0	1	1	.	.	.	.	.	.	.	.	.	.
XLOC_000326	ERMAP	chr1:43272722-43310660	2.95142	1.71006	1.44513	-1.03021	-2.11604	0.0401	0.692588	2.54663	1.65634	1.05267	-1.27454	-1.04527	0.2789	0.923988	3.46344	2.58288	1.94659	-0.831256	-1.78218	0.0732	0.731146	erythroblast membrane-associated protein (Scianna blood group) [Source:HGNC Symbol;Acc:15743]	NM_018538, NM_018538, NM_001017922	XM_005270415, XM_005270416	.	.	NP_061008, NP_061008, NP_001017922	XP_005270473, XP_005270472	ENSG00000164010	114625	15743
XLOC_000327	ZNF691	chr1:43312243-43318146	4.86287	5.36426	5.14579	0.0815843	0.223072	0.81465	0.998064	3.48365	5.04868	2.24074	-0.636623	-0.681118	0.45935	0.998316	6.47297	5.12459	5.30506	-0.287059	-0.738749	0.4513	0.998601	zinc finger protein 691 [Source:HGNC Symbol;Acc:28028]	NM_015911, NM_001242739	.	.	.	NP_056995, NP_001229668	XP_005270965	ENSG00000164011	51058	28028
XLOC_000328	SLC2A1-AS1	chr1:43391045-43449029	1.43002	0.718522	1.26518	-0.176695	-0.0622528	0.6643	0.998064	0.639449	0.467948	0	-inf	-nan	0.10965	0.711252	1.13042	1.04227	0.443091	-1.35118	-0.304324	0.635	0.998601	SLC2A1 antisense RNA 1 [Source:HGNC Symbol;Acc:44187]	.	.	NR_033967	.	.	.	ENSG00000227533	440584	44187
XLOC_000329	FAM183A	chr1:43613593-43622067	0	0	0	0	0	1	1	0	0	0	0	0	1	1	0	0	0	0	0	1	1	family with sequence similarity 183, member A [Source:HGNC Symbol;Acc:34347]	NM_001101376	XM_005270875	.	.	NP_001094846	XP_005270933, XP_005270932	ENSG00000186973	440585	34347
XLOC_000330	WDR65	chr1:43629844-43720029	0.108257	0.131496	0.126766	0.227703	0	1	1	0.0892766	0.0391229	0	-inf	0	1	1	0.0300578	0.0872388	0.0489343	0.703109	0	1	1	WD repeat domain 65 [Source:HGNC Symbol;Acc:26485]	NM_152498, NM_001195831, NM_001167965	XM_005270520	.	.	NP_689711, NP_001182760, NP_001161437	XP_005270577	ENSG00000243710	149465	26485
XLOC_000331	TMEM125	chr1:43735664-43739673	0	0	0	0	0	1	1	0	0	0	0	0	1	1	0	0	0	0	0	1	1	transmembrane protein 125 [Source:HGNC Symbol;Acc:28275]	NM_144626	XM_005270466, XM_005270468, XM_005270468	.	.	NP_653227, NP_653227	XP_005270525, XP_005270525, XP_005270524, XP_005270524, XP_005270523	ENSG00000179178	128218	28275
XLOC_000332	TIE1	chr1:43766565-43788781	0	0	0	0	0	1	1	0	0	0	0	0	1	1	0	0	0.0256666	inf	0	1	1	tyrosine kinase with immunoglobulin-like and EGF-like domains 1 [Source:HGNC Symbol;Acc:11809]	NM_005424, NM_001253357	XM_005271164, XM_005271164	.	.	NP_005415, NP_001240286	XP_005271221, XP_005271221	ENSG00000066056	7075	11809
XLOC_000333	MPL	chr1:43803474-43820135	0.017776	0.0302129	0	-inf	0	1	1	0.0586212	0.032273	0	-inf	0	1	1	0.0507501	0	0.0521803	0.040093	0	1	1	myeloproliferative leukemia virus oncogene [Source:HGNC Symbol;Acc:7217]	NM_005373	XM_005270874	.	.	NP_005364	XP_005270931	ENSG00000117400	4352	7217
XLOC_000334	CDC20	chr1:43824625-43828873	76.5807	88.8501	72.3445	-0.0820966	-0.334383	0.73355	0.998064	72.1618	44.5208	10.8426	-2.73452	-3.77147	0.0008	0.0614222	67.3585	95.1115	73.8878	0.133476	0.467306	0.634	0.998601	cell division cycle 20 [Source:HGNC Symbol;Acc:1723]	NM_001255	.	.	.	NP_001246	.	ENSG00000117399	991	1723
XLOC_000335	SZT2	chr1:43855555-43919918	1.65331	2.31601	1.66659	0.0115341	0.0367171	0.96745	0.998064	1.77481	1.79324	1.27178	-0.480818	-0.575034	0.55335	0.998316	3.1291	2.99045	3.18834	0.0270576	0.0809457	0.933	0.998601	seizure threshold 2 homolog (mouse) [Source:HGNC Symbol;Acc:29040]	NM_015284, NM_015284	XM_005270687, XM_005270687, XM_005270688, XM_005270688	.	.	NP_056099, NP_056099	XP_005270745, XP_005270745, XP_005270744, XP_005270744, XP_005270743	ENSG00000198198	23334	29040
XLOC_000336	PTPRF	chr1:43996546-44089343	10.3773	12.4855	14.2472	0.457251	1.81807	0.0637	0.76998	14.7172	11.2841	9.71835	-0.598719	-0.842808	0.3902	0.995142	16.3746	18.4054	23.8732	0.543934	1.90706	0.05255	0.661094	protein tyrosine phosphatase, receptor type, F [Source:HGNC Symbol;Acc:9670]	NM_130440, NM_002840	XM_005271078, XM_005271079, XM_005271080, XM_005271081, XM_005271083	.	.	NP_569707, NP_002831	XP_005271140, XP_005271139, XP_005271138, XP_005271137, XP_005271136, XP_005271135	ENSG00000142949	5792	9670
XLOC_000337	KDM4A	chr1:44115796-44173012	5.72137	6.27696	7.30582	0.352686	1.22186	0.2106	0.947875	5.64629	7.31728	7.88148	0.481164	0.644265	0.5132	0.998316	7.98182	6.14199	6.92543	-0.204814	-0.651943	0.5102	0.998601	lysine (K)-specific demethylase 4A [Source:HGNC Symbol;Acc:22978]	NM_014663, NM_014663, NM_014663	XM_005271354, XM_005271355, XM_005271356	.	.	NP_055478, NP_055478, NP_055478	XP_005271413, XP_005271412, XP_005271411	ENSG00000066135	9682	22978
XLOC_000338	ST3GAL3	chr1:44173203-44396837	2.85933	2.59209	3.14474	0.137265	0.32993	0.699	0.998064	2.56657	2.28723	4.18318	0.704756	0.809593	0.38615	0.993299	6.76924	4.70085	5.70546	-0.246653	-0.641589	0.4685	0.998601	ST3 beta-galactoside alpha-2,3-sialyltransferase 3 [Source:HGNC Symbol;Acc:10866]	NM_174971, NM_174970, NM_174969, NM_174968, NM_174967, NM_174966, NM_174965, NM_174964, NM_174963, NM_006279, NM_001270466, NM_001270465, NM_001270464, NM_001270463, NM_001270461, NM_001270460, NM_001270459	.	.	.	NP_777631, NP_777630, NP_777629, NP_777628, NP_777627, NP_777626, NP_777625, NP_777624, NP_777623, NP_006270, NP_001257395, NP_001257394, NP_001257393, NP_001257392, NP_001257390, NP_001257389, NP_001257388	.	ENSG00000126091	6487	10866
XLOC_000339	ARTN	chr1:44398991-44402912	1.80279	1.42267	2.26714	0.330643	0.742401	0.4414	0.998064	3.10991	1.37533	0.497042	-2.64543	-2.44197	0.0273	0.396216	3.0795	2.18448	1.86345	-0.724724	-1.25542	0.2009	0.936659	artemin [Source:HGNC Symbol;Acc:727]	NM_057091, NM_057090, NM_001136215	.	.	.	NP_476432, NP_476431, NP_001129687	.	ENSG00000117407	9048	727
XLOC_000340	IPO13	chr1:44412477-44433694	8.23077	10.1652	9.97552	0.277364	1.02087	0.31325	0.976631	10.4449	6.89242	6.11843	-0.771568	-1.08352	0.28045	0.924614	14.0092	13.7384	11.6948	-0.260508	-0.863938	0.38625	0.998601	importin 13 [Source:HGNC Symbol;Acc:16853]	NM_014652	.	.	.	NP_055467	XP_003846672	ENSG00000117408	9670	16853
XLOC_000341	DPH2	chr1:44435652-44439043	17.7531	18.9522	12.8293	-0.468633	-1.69914	0.07945	0.813609	15.9339	17.1377	16.8763	0.0829033	0.113215	0.90715	0.998316	11.8192	21.7563	8.18927	-0.529329	-1.57214	0.11015	0.814125	DPH2 homolog (S. cerevisiae) [Source:HGNC Symbol;Acc:3004]	NM_001384, NM_001039589	XM_005270559	.	.	NP_001375, NP_001034678	XP_005270617, XP_005270616	ENSG00000132768	1802	3004
XLOC_000342	ATP6V0B	chr1:44440601-44443972	110.417	144.605	140.022	0.342693	1.37889	0.15465	0.923176	99.0354	151.199	125.738	0.34441	0.487483	0.62275	0.998316	146.157	204.618	184.11	0.333046	1.15555	0.23895	0.962495	ATPase, H+ transporting, lysosomal 21kDa, V0 subunit b [Source:HGNC Symbol;Acc:861]	NM_004047, NM_001039457	XM_005270944	.	.	NP_004038, NP_001034546	XP_005271001	ENSG00000117410	533	861
XLOC_000343	B4GALT2	chr1:44444873-44456843	24.9856	33.1884	29.6307	0.245996	0.941289	0.33485	0.983016	23.897	22.6571	19.5292	-0.291192	-0.395427	0.688	0.998316	26.5352	35.872	25.8302	-0.0388482	-0.12597	0.9006	0.998601	UDP-Gal:betaGlcNAc beta 1,4- galactosyltransferase, polypeptide 2 [Source:HGNC Symbol;Acc:925]	NM_030587, NM_003780, NM_001005417	XM_005271304	.	.	NP_085076, NP_003771, NP_001005417	XP_005271361	ENSG00000117411	8704	925
XLOC_000344	CCDC24	chr1:44457279-44497164	1.43899	1.38645	1.76907	0.297931	0.461277	0.64315	0.998064	1.26089	1.4289	0.794092	-0.66706	-0.298752	0.61605	0.998316	1.74475	1.95639	3.13772	0.846695	1.16931	0.2326	0.958725	coiled-coil domain containing 24 [Source:HGNC Symbol;Acc:28688]	NM_152499	.	.	.	NP_689712	.	ENSG00000159214	149473	28688
XLOC_000345	KLF17	chr1:44584521-44600809	0	0	0.0428035	inf	0	1	1	0	0	0	0	0	1	1	0.0233354	0.0231846	0	-inf	0	1	1	Kruppel-like factor 17 [Source:HGNC Symbol;Acc:18830]	NM_173484	.	.	.	NP_775755	XP_005270521	ENSG00000171872	128209	18830
XLOC_000346	DMAP1	chr1:44679124-44686351	10.3319	9.07865	8.77564	-0.23553	-0.731301	0.4546	0.998064	8.20398	6.44924	4.00614	-1.03411	-1.10611	0.25485	0.901714	9.94379	8.64695	8.48323	-0.229181	-0.631124	0.51355	0.998601	DNA methyltransferase 1 associated protein 1 [Source:HGNC Symbol;Acc:18291]	NM_019100, NM_001034024, NM_001034024, NM_001034023, NM_001034023	XM_005271036, XM_005271037, XM_005271040, XM_005271040, XM_005271041, XM_005271041	.	.	NP_061973, NP_061973, NP_061973, NP_061973, NP_001029196, NP_001029196, NP_001029196, NP_001029196, NP_001029196, NP_001029195, NP_001029195, NP_001029195, NP_001029195, NP_001029195	XP_005271099, XP_005271099, XP_005271099, XP_005271099, XP_005271098, XP_005271098, XP_005271097, XP_005271097, XP_005271096, XP_005271096, XP_005271096, XP_005271096, XP_005271095, XP_005271095, XP_005271095, XP_005271095, XP_005271094, XP_005271093	ENSG00000178028	55929	18291
XLOC_000347	RNF220	chr1:44870959-45117396	10.6178	11.1871	12.3278	0.21543	0.786609	0.4255	0.997552	12.0127	11.6839	12.6618	0.0759208	0.104124	0.91605	0.998316	13.2063	12.6139	10.2683	-0.363029	-1.15826	0.2426	0.965272	ring finger protein 220 [Source:HGNC Symbol;Acc:25552]	NM_018150	XM_005270994	.	.	NP_060620	XP_005271054, XP_005271054, XP_005271053, XP_005271052, XP_005271051, XP_005271050, XP_005271049	ENSG00000187147	55182	25552
XLOC_000348	MIR5584	chr1:44870959-45117396	0	0	0	0	0	1	1	0	0	0	0	0	1	1	0	0	0	0	0	1	1	microRNA 5584 [Source:HGNC Symbol;Acc:43507]	.	.	NR_049849	.	.	.	ENSG00000263381	100847089	43507
XLOC_000349	C1orf228	chr1:45140393-45191263	0.0408505	0	0.0837035	1.03493	0	1	1	0.0335859	0.110774	0	-inf	0	1	1	0.114874	0.114684	0	-inf	0	1	1	chromosome 1 open reading frame 228 [Source:HGNC Symbol;Acc:34345]	NM_001145636	XM_005270804	.	.	NP_001139108	XP_005270864, XP_005270864, XP_005270861	ENSG00000198520	339541	34345
XLOC_000350	KIF2C	chr1:45205489-45233438	28.7323	28.6436	31.471	0.131353	0.523038	0.59515	0.998064	25.609	27.9399	10.0668	-1.34704	-1.90522	0.06	0.562939	23.4651	21.9098	26.5402	0.177659	0.607617	0.5429	0.998601	kinesin family member 2C [Source:HGNC Symbol;Acc:6393]	NM_006845	XM_005270394, XM_005270395, XM_005270396	.	.	NP_006836	XP_005270453, XP_005270452, XP_005270451	ENSG00000142945	11004	6393
XLOC_000351	RPS8	chr1:45241245-45244412	2336.5	1973.84	2257.57	-0.0495762	-0.199622	0.84055	0.998064	1794.53	2063.82	2995.36	0.739123	0.771175	0.4438	0.998316	2262.74	1988.99	1926.92	-0.231768	-0.849471	0.38565	0.998601	ribosomal protein S8 [Source:HGNC Symbol;Acc:10441]	NM_001012	XM_005271099	NR_001457, NR_000015	.	NP_001003	XP_005271156	ENSG00000142937	6202	10441
XLOC_000352	SNORD55	chr1:45241245-45244412	0	0	0	0	0	1	1	0	0	0	0	0	1	1	0	0	0	0	0	1	1	small nucleolar RNA, C/D box 55 [Source:HGNC Symbol;Acc:10205]	.	.	NR_000015	.	.	.	ENSG00000264294	26811	10205
XLOC_000353	SNORD46	chr1:45241245-45244412	0	0	0	0	0	1	1	0	0	0	0	0	1	1	0	0	0	0	0	1	1	small nucleolar RNA, C/D box 46 [Source:HGNC Symbol;Acc:10186]	.	.	NR_000024	.	.	.	ENSG00000200913	94161	10186
XLOC_000354	SNORD38A	chr1:45241245-45244412	0	0	0	0	0	1	1	0	0	0	0	0	1	1	0	0	0	0	0	1	1	small nucleolar RNA, C/D box 38A [Source:HGNC Symbol;Acc:30355]	.	.	NR_001456	.	.	.	ENSG00000202031	94162	30355
XLOC_000355	SNORD38B	chr1:45241245-45244412	0	0	0	0	0	1	1	0	0	0	0	0	1	1	0	0	0	0	0	1	1	small nucleolar RNA, C/D box 38B [Source:HGNC Symbol;Acc:30356]	.	.	NR_001457	.	.	.	ENSG00000207421	.	30356
XLOC_000356	PLK3	chr1:45266035-45272957	1.78015	3.38623	2.83711	0.672428	1.6351	0.10275	0.859223	1.86131	5.99049	7.23676	1.95903	2.25393	0.0252	0.384586	6.1354	5.19581	8.28555	0.433441	1.17887	0.2291	0.956923	polo-like kinase 3 [Source:HGNC Symbol;Acc:2154]	NM_004073	.	.	.	NP_004064	.	ENSG00000173846	1263	2154
XLOC_000357	BTBD19	chr1:45274153-45279801	0.397395	0.487967	0.361893	-0.135009	0	1	1	0.544325	0.438761	0.270012	-1.01144	0	1	1	3.04405	1.59504	3.36774	0.145785	0.272215	0.79	0.998601	BTB (POZ) domain containing 19 [Source:HGNC Symbol;Acc:27145]	NM_001136537	.	.	.	NP_001130009	.	ENSG00000222009	149478	27145
XLOC_000358	UROD	chr1:45477804-45481341	65.9362	76.5073	86.8745	0.397864	1.5955	0.09755	0.849011	54.2561	72.1825	42.9061	-0.338603	-0.476868	0.6243	0.998316	69.1057	64.5964	58.9713	-0.228792	-0.77582	0.42585	0.998601	uroporphyrinogen decarboxylase [Source:HGNC Symbol;Acc:12591]	NM_000374, NM_000374	XM_005271169, XM_005271170	.	.	NP_000365, NP_000365	XP_005271227, XP_005271226	ENSG00000126088	7389	12591
XLOC_000359	LOC400752	chr1:45769581-45771291	0.0803703	0.170798	0.205851	1.35686	0	1	1	0.0991244	0.0726557	0.0704007	-0.493651	0	1	1	0.295658	0.359548	0	-inf	0	1	1	.	.	.	.	.	.	.	.	.	.
XLOC_000360	HPDL	chr1:45792544-45794346	18.1602	20.013	17.013	-0.0941462	-0.336961	0.7391	0.998064	15.6843	5.14319	0.765012	-4.35769	-4.4692	0.0033	0.138355	13.2532	18.2216	7.16987	-0.886322	-2.37634	0.02105	0.473308	4-hydroxyphenylpyruvate dioxygenase-like [Source:HGNC Symbol;Acc:28242]	NM_032756	.	.	.	NP_116145	.	ENSG00000186603	84842	28242
XLOC_000361	TOE1	chr1:45794913-45956840	10.2388	9.22249	6.84149	-0.581671	-1.69893	0.0819	0.818706	9.69125	5.6722	2.94948	-1.71622	-1.82373	0.0644	0.580721	7.90327	10.3143	5.09494	-0.633385	-1.46281	0.136	0.862125	target of EGR1, member 1 (nuclear) [Source:HGNC Symbol;Acc:15954]	NM_025077	XM_005270412, XM_005270414	.	.	NP_079353, NP_079353	XP_005270471, XP_005270470, XP_005270469	ENSG00000132773	114034	15954
XLOC_000362	MMACHC	chr1:45965855-45988562	1.31437	1.78336	1.4648	0.156331	0.0253834	0.9412	0.998064	1.38692	1.17106	0.306564	-2.17762	-0.0995896	0.39485	0.997119	1.06596	1.4898	1.70056	0.673859	0.0995194	0.8039	0.998601	methylmalonic aciduria (cobalamin deficiency) cblC type, with homocystinuria [Source:HGNC Symbol;Acc:24525]	NM_015506	.	.	.	NP_056321	.	ENSG00000132763	25974	24525
XLOC_000363	AKR1A1	chr1:46016454-46035723	63.2135	75.3942	106.706	0.755336	3.0112	0.0023	0.215343	45.8139	63.7474	39.4765	-0.214792	-0.309216	0.75035	0.998316	93.6891	71.6419	86.1182	-0.121564	-0.413315	0.6796	0.998601	aldo-keto reductase family 1, member A1 (aldehyde reductase) [Source:HGNC Symbol;Acc:380]	NM_153326, NM_006066, NM_001202414, NM_001202413	.	.	XR_246223	NP_697021, NP_006057, NP_001189343, NP_001189342	.	ENSG00000117448	10327	380
XLOC_000364	NASP	chr1:46049659-46084578	73.5376	61.7256	58.2299	-0.336721	-1.35523	0.1677	0.926515	57.6261	35.0691	39.2349	-0.554584	-0.747188	0.43295	0.998316	39.6658	38.8604	33.2512	-0.25449	-0.870031	0.363	0.998601	nuclear autoantigenic sperm protein (histone-binding) [Source:HGNC Symbol;Acc:7644]	NM_152298, NM_002482, NM_001195193	XM_005270888	.	.	NP_689511, NP_002473, NP_001182122	XP_005270946, XP_005270945	ENSG00000132780	4678	7644
XLOC_000365	TMEM69	chr1:46153846-46216485	24.0361	19.5841	26.1362	0.120848	0.393368	0.6862	0.998064	21.8962	16.543	18.1692	-0.269185	-0.335991	0.7338	0.998316	33.6338	24.8701	30.7294	-0.130295	-0.372684	0.7047	0.998601	transmembrane protein 69 [Source:HGNC Symbol;Acc:28035]	NM_016486	XM_005270919	.	.	NP_057570	.	ENSG00000159596	51249	28035
XLOC_000366	MAST2	chr1:46269284-46501796	6.73041	9.03571	8.74793	0.378249	1.42732	0.15745	0.923176	6.58708	8.00176	7.78874	0.241751	0.345016	0.72895	0.998316	7.7153	8.45392	9.50446	0.300882	0.998226	0.31205	0.995333	microtubule associated serine/threonine kinase 2 [Source:HGNC Symbol;Acc:19035]	NM_015112, NM_015112, NM_015112, NM_015112, NM_015112, NM_015112, NM_015112	XM_005270652, XM_005270653, XM_005270654, XM_005270655, XM_005270656, XM_005270657, XM_005270658	.	.	NP_055927, NP_055927, NP_055927, NP_055927, NP_055927, NP_055927, NP_055927, NP_055927	XP_005270716, XP_005270715, XP_005270714, XP_005270713, XP_005270712, XP_005270711, XP_005270710, XP_005270709	ENSG00000086015	23139	19035
XLOC_000367	TSPAN1	chr1:46640748-46651634	0.339391	0.360636	0.738879	1.12239	1.56562	0.14035	0.907694	0.523093	0.191679	0.667884	0.352529	0.287513	0.77415	0.998316	0.690217	0.700943	0.474874	-0.539505	0	1	1	tetraspanin 1 [Source:HGNC Symbol;Acc:20657]	NM_005727	.	.	.	NP_005718	.	ENSG00000117472	10103	20657
XLOC_000368	LURAP1	chr1:46654352-46686928	0.0368483	0.156609	0.18876	2.35688	0	1	1	0.151549	0.0333318	0	-inf	0	1	1	0	0	0.0515325	inf	0	1	1	leucine rich adaptor protein 1 [Source:HGNC Symbol;Acc:32327]	NM_001013615	.	.	.	NP_001013633	.	ENSG00000171357	541468	32327
XLOC_000369	RAD54L	chr1:46713366-46769038	6.86466	10.6902	9.16095	0.41631	0.78138	0.4056	0.993696	6.6551	5.28324	2.45961	-1.43603	-0.666253	0.57125	0.998316	6.64265	8.41172	7.59747	0.19376	0.29134	0.76275	0.998601	RAD54-like (S. cerevisiae) [Source:HGNC Symbol;Acc:9826]	NM_003579, NM_003579, NM_001142548, NM_001142548	XM_005271272, XM_005271272, XM_005271273, XM_005271273	.	.	NP_003570, NP_003570, NP_001136020, NP_001136020	XP_005271330, XP_005271330, XP_005271329, XP_005271329	ENSG00000085999	8438	9826
XLOC_000370	UQCRH	chr1:46769379-46782447	671.051	678.673	841.757	0.32698	1.36877	0.16675	0.925988	590.459	764.982	640.765	0.11796	0.1583	0.87225	0.998316	668.38	603.006	591.712	-0.175771	-0.6367	0.52245	0.998601	ubiquinol-cytochrome c reductase hinge protein [Source:HGNC Symbol;Acc:12590]	NM_006004, NM_001089591	.	.	.	NP_005995, NP_001083060	.	ENSG00000173660	7388	12590
XLOC_000371	NSUN4	chr1:46805848-46830824	5.87905	7.09892	6.3782	0.117566	0.421859	0.66495	0.998064	5.50445	8.03239	8.99801	0.709008	0.974117	0.33325	0.968148	5.29321	5.40977	4.47232	-0.243121	-0.748701	0.43415	0.998601	NOP2/Sun domain family, member 4 [Source:HGNC Symbol;Acc:31802]	NM_199044, NM_001256128	.	.	.	NP_950245, NP_001243057, NP_001243056	.	ENSG00000117481	387338	31802
XLOC_000372	FAAH	chr1:46859938-46879520	0.192762	0.382297	0.0987462	-0.965022	0	1	1	0.185089	0.0872591	0.0565947	-1.70948	0	1	1	0.144139	0.197937	0.149302	0.0507721	0	1	1	fatty acid amide hydrolase [Source:HGNC Symbol;Acc:3553]	NM_001441	XM_005270625	.	.	NP_001432, NP_001432	XP_005270682, XP_005270681	ENSG00000117480	2166	3553
XLOC_000373	LOC729041	chr1:46899498-46911374	0.0564883	0	0.115739	1.03485	0	1	1	0.092712	0	0.14681	0.663121	0	1	1	0	0	0	0	0	1	1	.	.	.	.	.	.	.	.	.	.
XLOC_000374	DMBX1	chr1:46972667-46979886	0.114482	0	0.117251	0.0344734	0	1	1	0.150088	0.0414827	0.0202409	-2.89047	0	1	1	0.340815	0.117458	0.354658	0.0574408	0	1	1	diencephalon/mesencephalon homeobox 1 [Source:HGNC Symbol;Acc:19026]	NM_172225, NM_147192	.	.	.	NP_757379, NP_671725	.	ENSG00000197587	127343	19026
XLOC_000375	MKNK1-AS1	chr1:47004367-47069966	0.08152	0.0230951	0.111363	0.450041	0	1	1	0.0447551	0.0246241	0	-inf	0	1	1	0	0	0	0	0	1	1	MKNK1 antisense RNA 1 [Source:HGNC Symbol;Acc:44129]	.	.	NR_038403	.	.	.	ENSG00000269956	100507423	44129
XLOC_000376	TEX38	chr1:47137496-47139256	0	0	0	0	0	1	1	0	0.0807836	0	0	0	1	1	0	0	0	0	0	1	1	testis expressed 38 [Source:HGNC Symbol;Acc:29589]	NM_001145474	.	.	.	NP_001138946	XP_005270902, XP_005270902	ENSG00000186118	374973	29589
XLOC_000377	EFCAB14-AS1	chr1:47139707-47184736	0	0.162141	0	0	0	1	1	0.153792	0	0	-inf	0	1	1	0	0	0	0	0	1	1	EFCAB14 antisense RNA 1 [Source:HGNC Symbol;Acc:44108]	.	.	NR_038828, NR_038827	.	.	.	ENSG00000228237	100130197	44108
XLOC_000378	CYP4B1	chr1:47264669-47285021	0	0	0	0	0	1	1	0	0	0	0	0	1	1	0	0	0	0	0	1	1	cytochrome P450, family 4, subfamily B, polypeptide 1 [Source:HGNC Symbol;Acc:2644]	NM_001099772, NM_000779	.	.	.	NP_001093242, NP_000770	XP_005270598, XP_005270597	ENSG00000142973	1580	2644
XLOC_000379	CYP4X1	chr1:47489239-47516423	0.254423	0.264295	0.434451	0.771964	0	1	1	0.209493	0.0512241	0	-inf	0	1	1	0.42393	0.140026	0.538152	0.344185	0	1	1	cytochrome P450, family 4, subfamily X, polypeptide 1 [Source:HGNC Symbol;Acc:20244]	NM_178033	XM_005270735	.	.	NP_828847	XP_005270792	ENSG00000186377	260293	20244
XLOC_000380	CYP4Z1	chr1:47533159-47583992	0	0.0302723	0	0	0	1	1	0	0	0	0	0	1	1	0	0	0	0	0	1	1	cytochrome P450, family 4, subfamily Z, polypeptide 1 [Source:HGNC Symbol;Acc:20583]	NM_178134	.	.	.	NP_835235	.	ENSG00000186160	199974	20583
XLOC_000381	CYP4A22	chr1:47603106-47614526	0	0	0	0	0	1	1	0	0	0	0	0	1	1	0	0	0	0	0	1	1	cytochrome P450, family 4, subfamily A, polypeptide 22 [Source:HGNC Symbol;Acc:20575]	NM_001010969	XM_005270767	.	XR_246241, XR_246242	NP_001010969	XP_005270825, XP_005270824	ENSG00000162365	1579	20575
XLOC_000382	LINC00853	chr1:47644921-47646011	0.507733	0.21603	0.260009	-0.96551	0	1	1	0.619779	0	0	-inf	-nan	0.03795	0.462918	1.02583	0.861763	1.2306	0.262573	0.287268	0.79635	0.998601	long intergenic non-protein coding RNA 853 [Source:HGNC Symbol;Acc:43716]	.	.	NR_047498	.	.	.	ENSG00000224805	100874253	43716
XLOC_000383	CMPK1	chr1:47799468-47844511	51.6616	44.5551	42.7121	-0.274448	-1.12366	0.2473	0.953435	56.8304	45.5405	48.6207	-0.225091	-0.313409	0.7473	0.998316	66.3341	58.8605	61.1336	-0.117784	-0.414873	0.6706	0.998601	cytidine monophosphate (UMP-CMP) kinase 1, cytosolic [Source:HGNC Symbol;Acc:18170]	NM_016308, NM_001136140	.	.	.	NP_057392, NP_001129612	.	ENSG00000162368	51727	18170
XLOC_000384	FOXE3	chr1:47881743-47883724	0.0683099	0	0	-inf	0	1	1	0.0562071	0	0.0901254	0.681182	0	1	1	0	0	0	0	0	1	1	forkhead box E3 [Source:HGNC Symbol;Acc:3808]	NM_012186	.	.	.	NP_036318	.	ENSG00000186790	2301	3808
XLOC_000385	FOXD2	chr1:47901688-47906363	0.411217	0.570757	0.463471	0.172577	0	1	1	0.418334	0.323761	0.146734	-1.51145	0	1	1	0.158985	0.325122	0.423502	1.41348	0	1	1	forkhead box D2 [Source:HGNC Symbol;Acc:3803]	NM_004474	.	.	.	NP_004465	.	ENSG00000186564	2306	3803
XLOC_000386	SLC5A9	chr1:48688356-48714316	0.0407873	0	0.0417902	0.0350478	0	1	1	0	0.0370072	0	0	0	1	1	0	0	0	0	0	1	1	solute carrier family 5 (sodium/sugar cotransporter), member 9 [Source:HGNC Symbol;Acc:22146]	NM_001135181, NM_001011547	XM_005270587	.	.	NP_001128653, NP_001128653, NP_001128653, NP_001011547, NP_001011547	XP_005270646, XP_005270646, XP_005270646, XP_005270645, XP_005270645, XP_005270645, XP_005270644	ENSG00000117834	200010	22146
XLOC_000387	ELAVL4	chr1:50513685-50667540	0	0	0	0	0	1	1	0.0298283	0	0	-inf	0	1	1	0	0	0	0	0	1	1	ELAV like neuron-specific RNA binding protein 4 [Source:HGNC Symbol;Acc:3315]	NM_021952, NM_001144777, NM_001144776, NM_001144775, NM_001144774	XM_005270581	.	.	NP_068771, NP_001138249, NP_001138248, NP_001138247, NP_001138246	XP_005270638	ENSG00000162374	1996	3315
XLOC_000388	CDKN2C	chr1:51434366-51440309	19.7016	15.2085	13.1042	-0.588282	-2.03909	0.03565	0.672713	17.0534	6.24719	0.539849	-4.98136	-4.84717	0.0021	0.106902	19.8965	17.1213	17.444	-0.189779	-0.582658	0.5475	0.998601	cyclin-dependent kinase inhibitor 2C (p18, inhibits CDK4) [Source:HGNC Symbol;Acc:1789]	NM_078626, NM_001262	.	.	.	NP_523240, NP_001253	.	ENSG00000123080	1031	1789
XLOC_000389	C1orf185	chr1:51567905-51613754	0	0	0	0	0	1	1	0	0	0	0	0	1	1	0	0	0	0	0	1	1	chromosome 1 open reading frame 185 [Source:HGNC Symbol;Acc:28096]	NM_001136508	XM_005270771	.	.	NP_001129980	XP_005270828	ENSG00000204006	284546	28096
XLOC_000390	RNF11	chr1:51701944-51739119	12.4685	14.647	13.2546	0.0882049	0.32837	0.74	0.998064	12.3093	20.3833	39.4815	1.68143	2.38915	0.01915	0.338977	21.5485	20.6748	23.0412	0.096632	0.326072	0.74205	0.998601	ring finger protein 11 [Source:HGNC Symbol;Acc:10056]	NM_014372	.	.	.	NP_055187	.	ENSG00000123091	26994	10056
XLOC_000391	OSBPL9	chr1:52082545-52344609	19.9398	17.8259	22.0518	0.145247	0.242406	0.8029	0.998064	15.8666	17.4974	24.1288	0.604769	0.311472	0.7477	0.998316	16.918	12.9173	16.606	-0.0268589	-0.0364635	0.97105	0.998601	oxysterol binding protein-like 9 [Source:HGNC Symbol;Acc:16386]	NM_148909, NM_148908, NM_148907, NM_148906, NM_148905, NM_148904, NM_024586	.	.	.	NP_683707, NP_683706, NP_683705, NP_683704, NP_683703, NP_683702, NP_078862	.	ENSG00000117859	114883	16386
XLOC_000392	BTF3L4	chr1:52521856-52556388	13.3763	11.6393	12.0853	-0.14642	-0.558196	0.568	0.998064	11.0119	16.9046	15.1647	0.461652	0.661128	0.5014	0.998316	10.7041	9.91685	9.22278	-0.214886	-0.694578	0.4757	0.998601	basic transcription factor 3-like 4 [Source:HGNC Symbol;Acc:30547]	NM_152265, NM_001243767, NM_001136497	XM_005271321	.	.	NP_689478, NP_001230696, NP_001129969	XP_005271378	ENSG00000134717	91408	30547
XLOC_000393	ZFYVE9	chr1:52608045-52812358	3.82588	3.50755	4.08005	0.0927933	0.309779	0.74775	0.998064	3.84317	4.68586	4.97146	0.371373	0.506224	0.59305	0.998316	2.93627	3.13406	3.19595	0.122263	0.359215	0.7142	0.998601	zinc finger, FYVE domain containing 9 [Source:HGNC Symbol;Acc:6775]	NM_007324, NM_004799	.	.	.	NP_015563, NP_004790	.	ENSG00000157077	9372	6775
XLOC_000394	PRPF38A	chr1:52870218-52883992	12.8259	13.1412	12.1677	-0.0760098	-0.276912	0.78105	0.998064	11.9755	10.3378	9.93154	-0.270001	-0.378182	0.70215	0.998316	9.10429	11.7172	9.06401	-0.00639705	-0.0201529	0.9845	0.998601	pre-mRNA processing factor 38A [Source:HGNC Symbol;Acc:25930]	NM_032864	.	.	.	NP_116253	.	ENSG00000134748	84950	25930
XLOC_000395	GPX7	chr1:53068042-53074723	0	0	0	0	0	1	1	0	0	0	0	0	1	1	0	0.0770923	0	0	0	1	1	glutathione peroxidase 7 [Source:HGNC Symbol;Acc:4559]	NM_015696	.	.	.	NP_056511	.	ENSG00000116157	2882	4559
XLOC_000396	FAM159A	chr1:53099065-53122737	0	0	0	0	0	1	1	0	0	0	0	0	1	1	0	0	0	0	0	1	1	family with sequence similarity 159, member A [Source:HGNC Symbol;Acc:28757]	NM_001042693	.	.	.	NP_001036158	XP_005270881	ENSG00000182183	348378	28757
XLOC_000397	ZYG11B	chr1:53192130-53293013	4.49823	3.96036	3.53808	-0.34639	-1.25672	0.2109	0.947875	4.71633	3.47836	2.35803	-1.00008	-1.36701	0.17935	0.820542	3.88817	3.59073	4.12658	0.0858557	0.275799	0.7812	0.998601	zyg-11 family member B, cell cycle regulator [Source:HGNC Symbol;Acc:25820]	NM_024646	.	.	.	NP_078922	XP_005271257	ENSG00000162378	79699	25820
XLOC_000398	ZYG11A	chr1:53308182-53360247	3.79493	3.66001	4.55178	0.262358	0.859388	0.38325	0.987736	3.32843	1.98319	2.41584	-0.462314	-0.582421	0.55435	0.998316	2.91229	3.73406	4.0195	0.464859	1.30894	0.19665	0.934109	zyg-11 family member A, cell cycle regulator [Source:HGNC Symbol;Acc:32058]	NM_001004339	.	.	.	NP_001004339	.	ENSG00000203995	440590	32058
XLOC_000399	SCP2	chr1:53392900-53517289	34.3917	28.7999	36.5651	0.088408	0.323017	0.74315	0.998064	36.1198	39.6921	17.0046	-1.08687	-1.39956	0.1467	0.778658	39.3958	36.0295	34.7869	-0.179498	-0.563192	0.56595	0.998601	sterol carrier protein 2 [Source:HGNC Symbol;Acc:10606]	NM_002979, NM_001193617, NM_001193600, NM_001193599, NM_001007250, NM_001007100, NM_001007099, NM_001007098	XM_005271104	.	.	NP_002970, NP_001180546, NP_001180529, NP_001180528, NP_001007251, NP_001007101, NP_001007100, NP_001007099	XP_005271161, XP_005271160	ENSG00000116171	6342	10606
XLOC_000400	PODN	chr1:53527723-53551174	0	0	0	0	0	1	1	0	0	0	0	0	1	1	0	0	0	0	0	1	1	podocan [Source:HGNC Symbol;Acc:23174]	NM_153703, NM_001199082, NM_001199081, NM_001199080	XM_005270457	.	.	NP_714914, NP_001186011, NP_001186010, NP_001186009	XP_005270514	ENSG00000174348	127435	23174
XLOC_000401	CPT2	chr1:53662100-53686289	11.242	7.95573	8.37895	-0.424058	-1.20608	0.2115	0.947875	11.2325	5.3486	3.71332	-1.5969	-1.5256	0.11045	0.713033	14.0439	12.8045	12.1684	-0.206804	-0.565279	0.5501	0.998601	carnitine palmitoyltransferase 2 [Source:HGNC Symbol;Acc:2330]	NM_000098	.	.	.	NP_000089	XP_005270541	ENSG00000157184	1376	2330
XLOC_000402	LOC100507564	chr1:53692563-53793821	0.306588	0.15641	0.0628159	-2.2871	0	1	1	0.452611	0.220866	0.158843	-1.51067	0	1	1	0.605133	0.260897	0	-inf	0	1	1	.	.	.	.	.	.	.	.	.	.
XLOC_000403	DMRTB1	chr1:53925071-53933158	0	0	0	0	0	1	1	0	0	0	0	0	1	1	0	0	0	0	0	1	1	DMRT-like family B with proline-rich C-terminal, 1 [Source:HGNC Symbol;Acc:13913]	NM_033067	.	.	.	NP_149056	.	ENSG00000143006	63948	13913
XLOC_000404	DIO1	chr1:54359860-54376759	0	0.0706121	0	0	0	1	1	0	0	0	0	0	1	1	0.0469041	0	0	-inf	0	1	1	deiodinase, iodothyronine, type I [Source:HGNC Symbol;Acc:2883]	NM_213593, NM_213593, NM_001039716, NM_001039715, NM_000792, NM_000792	XM_005270555, XM_005270555, XM_005270556, XM_005270556	.	.	NP_998758, NP_998758, NP_998758, NP_001034805, NP_001034804, NP_000783, NP_000783, NP_000783	XP_005270613, XP_005270613, XP_005270612, XP_005270612, XP_005270611, XP_005270611, XP_005270611	ENSG00000211452	1733	2883
XLOC_000405	LRRC42	chr1:54411998-54433841	15.2853	15.6953	15.5808	0.0276232	0.0956339	0.9205	0.998064	15.3987	14.6191	33.9331	1.13989	1.54334	0.1207	0.731647	16.8101	18.4763	14.5398	-0.209322	-0.653703	0.5037	0.998601	leucine rich repeat containing 42 [Source:HGNC Symbol;Acc:28792]	NM_052940, NM_001256409	.	.	.	NP_443172, NP_001243338	.	ENSG00000116212	115353	28792
XLOC_000406	TCEANC2	chr1:54519273-54565416	1.85583	1.59045	1.77257	-0.0662204	-0.177772	0.8558	0.998064	1.81573	1.21399	0.602443	-1.59165	-1.67041	0.09885	0.680533	2.00463	2.12791	1.92106	-0.0614339	-0.152286	0.8768	0.998601	transcription elongation factor A (SII) N-terminal and central domain containing 2 [Source:HGNC Symbol;Acc:26494]	NM_153035	.	.	.	NP_694580	.	ENSG00000116205	127428	26494
XLOC_000407	MIR4781	chr1:54519273-54565416	0	0	0	0	0	1	1	0	0	0	0	0	1	1	0	0	0	0	0	1	1	microRNA 4781 [Source:HGNC Symbol;Acc:41769]	.	.	NR_039942	.	.	.	ENSG00000264208	100616315	41769
XLOC_000408	MRPL37	chr1:54665839-54684056	101.016	100.429	96.6769	-0.0633364	-0.259283	0.79245	0.998064	83.5701	76.0867	49.0077	-0.769978	-1.10156	0.2759	0.921661	87.7627	91.7376	84.0613	-0.0621667	-0.217666	0.82935	0.998601	mitochondrial ribosomal protein L37 [Source:HGNC Symbol;Acc:14034]	NM_016491	XM_005270920, XM_005270921	.	.	NP_057575	XP_005270978, XP_005270977	ENSG00000116221	51253	14034
XLOC_000409	ACOT11	chr1:55013806-55100417	0.534991	0.482736	0.241258	-1.14894	0	1	1	0.202945	0.0910291	0	-inf	0	1	1	0.451164	0.728546	0.468446	0.0542297	0	1	1	acyl-CoA thioesterase 11 [Source:HGNC Symbol;Acc:18156]	NM_147161, NM_147161, NM_015547	XM_005270730, XM_005270732	.	.	NP_671517, NP_671517, NP_671517, NP_671517, NP_671517, NP_056362	XP_005270791, XP_005270790, XP_005270789, XP_005270788, XP_005270787	ENSG00000162390	26027	18156
XLOC_000410	MROH7,TTC4	chr1:55107426-55208328	14.6396	17.078	13.2839	-0.140201	-0.505704	0.60735	0.998064	14.9986	18.7226	32.7101	1.12491	1.5849	0.11315	0.718529	9.30823	15.2291	8.49276	-0.132274	-0.401474	0.6835	0.998601	maestro heat-like repeat family member 7 [Source:HGNC Symbol;Acc:24802]	NM_001039464	.	.	.	NP_001034553	.	ENSG00000184313	374977	24802
XLOC_000411	C1orf177	chr1:55271735-55307937	0	0	0	0	0	1	1	0	0	0	0	0	1	1	0	0	0	0	0	1	1	chromosome 1 open reading frame 177 [Source:HGNC Symbol;Acc:26854]	NM_152607, NM_001110533	.	.	.	NP_689820, NP_001104003	.	ENSG00000162398	163747	26854
XLOC_000412	TMEM61	chr1:55446464-55457966	0	0	0	0	0	1	1	0	0	0	0	0	1	1	0	0	0	0	0	1	1	transmembrane protein 61 [Source:HGNC Symbol;Acc:27296]	NM_182532	XM_005270586	.	.	NP_872338	XP_005270643	ENSG00000143001	199964	27296
XLOC_000413	BSND	chr1:55464616-55474465	0	0	0	0	0	1	1	0	0	0	0	0	1	1	0	0	0	0	0	1	1	Bartter syndrome, infantile, with sensorineural deafness (Barttin) [Source:HGNC Symbol;Acc:16512]	NM_057176	.	.	.	NP_476517	.	ENSG00000162399	7809	16512
XLOC_000414	PCSK9	chr1:55505148-55530526	0	0	0	0	0	1	1	0	0	0	0	0	1	1	0	0	0	0	0	1	1	proprotein convertase subtilisin/kexin type 9 [Source:HGNC Symbol;Acc:20001]	NM_174936	.	.	.	NP_777596	.	ENSG00000169174	255738	20001
XLOC_000415	LOC100507634	chr1:55681080-55683128	0.197599	0.139962	0.202448	0.0349742	0	1	1	0.406532	0.0894355	0.115966	-1.80967	0	1	1	0.461232	0.456099	0.347805	-0.407214	0	1	1	.	.	.	.	.	.	.	.	.	.
XLOC_000416	MIR4422	chr1:55691313-55691396	0	0	0	0	0	1	1	0	0	0	0	0	1	1	0	0	0	0	0	1	1	microRNA 4422 [Source:HGNC Symbol;Acc:41654]	.	.	NR_039618	.	.	.	ENSG00000265822	100616272	41654
XLOC_000417	PRKAA2	chr1:57110989-57181008	12.6026	9.3892	13.6018	0.110071	0.4495	0.64925	0.998064	9.94335	11.9161	13.9183	0.485177	0.692772	0.4882	0.998316	20.38	13.2801	23.018	0.175607	0.634565	0.5213	0.998601	protein kinase, AMP-activated, alpha 2 catalytic subunit [Source:HGNC Symbol;Acc:9377]	NM_006252	.	.	.	NP_006243	.	ENSG00000162409	5563	9377
XLOC_000418	C8A	chr1:57320442-57383894	0	0	0	0	0	1	1	0	0	0	0	0	1	1	0	0	0	0	0	1	1	complement component 8, alpha polypeptide [Source:HGNC Symbol;Acc:1352]	NM_000562	.	.	.	NP_000553	.	ENSG00000157131	731	1352
XLOC_000419	LOC100131060	chr1:59250822-59365384	0	0	0	0	0	1	1	0.0616667	0	0	-inf	0	1	1	0	0	0	0	0	1	1	.	.	.	.	.	.	.	.	.	.
XLOC_000420	FGGY	chr1:59762624-60228402	1.43888	1.74771	1.91416	0.411766	0.857176	0.36305	0.985946	3.19578	3.30431	2.52145	-0.341913	-0.35296	0.711	0.998316	4.16178	2.90752	4.4121	0.0842669	0.210772	0.82665	0.998601	FGGY carbohydrate kinase domain containing [Source:HGNC Symbol;Acc:25610]	NM_018291, NM_001278224, NM_001244714, NM_001113411	.	.	.	NP_060761, NP_001265153, NP_001231643, NP_001106882	.	ENSG00000172456	55277	25610
XLOC_000421	HOOK1	chr1:60280532-60342050	0.0108558	0	0.011123	0.035088	0	1	1	0.0179147	0	0.00970337	-0.884589	0	1	1	0	0	0.0130995	inf	0	1	1	hook microtubule-tethering protein 1 [Source:HGNC Symbol;Acc:19884]	NM_015888	XM_005270922	.	XR_246272	NP_056972	XP_005270979	ENSG00000134709	51361	19884
XLOC_000422	NFIA	chr1:61542945-61928460	5.09506	3.8593	5.46686	0.101612	0.380632	0.6922	0.998064	5.15181	5.62555	1.66255	-1.63169	-2.14282	0.0322	0.429111	4.47254	3.71083	4.73576	0.0825	0.265854	0.7823	0.998601	nuclear factor I/A [Source:HGNC Symbol;Acc:7784]	NM_005595, NM_001145512, NM_001145511, NM_001134673	.	.	.	NP_005586, NP_001138984, NP_001138983, NP_001128145	.	ENSG00000162599	4774	7784
XLOC_000423	MGC34796	chr1:62119913-62121800	0	0	0	0	0	1	1	0	0	0.0633013	inf	0	1	1	0	0	0	0	0	1	1	.	.	.	.	.	.	.	.	.	.
XLOC_000424	INADL	chr1:62208148-62629591	3.31036	3.12748	3.98377	0.267148	0.963122	0.33225	0.981417	2.99546	2.80875	3.43056	0.195667	0.272536	0.7753	0.998316	2.43591	1.9776	3.12402	0.35894	1.12868	0.25875	0.973615	InaD-like (Drosophila) [Source:HGNC Symbol;Acc:28881]	NM_176877, NM_176877, NM_176877, NM_176877	XM_005270341, XM_005270343, XM_005270344, XM_005270345, XM_005270345, XM_005270346, XM_005270346, XM_005270347, XM_005270347	.	.	NP_795352, NP_795352, NP_795352, NP_795352, NP_795352	XP_005270404, XP_005270404, XP_005270403, XP_005270403, XP_005270402, XP_005270402, XP_005270401, XP_005270400, XP_005270399, XP_005270398	ENSG00000132849	10207	28881
XLOC_000425	L1TD1	chr1:62660473-62678001	0.166525	0.0990583	0.0511822	-1.70202	0	1	1	0.164771	0.0453555	0.103773	-0.667036	0	1	1	0	0	0	0	0	1	1	LINE-1 type transposase domain containing 1 [Source:HGNC Symbol;Acc:25595]	NM_019079, NM_001164835	.	.	.	NP_061952, NP_001158307	.	ENSG00000240563	54596	25595
XLOC_000426	USP1	chr1:62901974-62917475	52.1088	40.0856	33.5214	-0.636446	-2.60524	0.0074	0.381453	44.7886	40.7064	34.9365	-0.358396	-0.491651	0.6213	0.998316	29.9217	36.0241	26.72	-0.163272	-0.575237	0.55395	0.998601	ubiquitin specific peptidase 1 [Source:HGNC Symbol;Acc:12607]	NM_003368, NM_001017416, NM_001017415	.	.	.	NP_003359, NP_001017416, NP_001017415	.	ENSG00000162607	7398	12607
XLOC_000427	ANGPTL3	chr1:62920396-63154039	0	0	0.0323924	inf	0	1	1	0.0260227	0	0	-inf	0	1	1	0	0	0	0	0	1	1	angiopoietin-like 3 [Source:HGNC Symbol;Acc:491]	NM_014495	.	.	.	NP_055310	.	ENSG00000132855	27329	491
XLOC_000428	ATG4C	chr1:63249776-63330941	9.62088	10.7452	8.85366	-0.119894	-0.411434	0.66635	0.998064	9.57194	9.28989	5.06754	-0.917525	-1.17898	0.2187	0.869547	7.27178	10.834	9.00448	0.308334	0.935823	0.3297	0.997851	autophagy related 4C, cysteine peptidase [Source:HGNC Symbol;Acc:16040]	NM_178221, NM_032852	XM_005271288	.	.	NP_835739, NP_116241	XP_005271345	ENSG00000125703	84938	16040
XLOC_000429	FOXD3	chr1:63788729-63790797	0.195511	0.138483	0.133539	-0.549987	0	1	1	0.107268	0.383484	0.803374	2.90486	1.93138	0.15465	0.791216	0.20422	0.320362	0.209902	0.0395947	0	1	1	forkhead box D3 [Source:HGNC Symbol;Acc:3804]	NM_012183	.	.	.	NP_036315	.	ENSG00000187140	27022	3804
XLOC_000430	ALG6	chr1:63833260-63904233	5.42331	5.31421	4.44929	-0.285601	-0.923034	0.35095	0.984736	5.63173	4.51886	1.98945	-1.50121	-1.80799	0.0837	0.638296	4.89561	5.92725	4.45627	-0.135654	-0.382102	0.7011	0.998601	ALG6, alpha-1,3-glucosyltransferase [Source:HGNC Symbol;Acc:23157]	NM_013339	XM_005270788	.	.	NP_037471	XP_005270845	ENSG00000088035	29929	23157
XLOC_000431	EFCAB7	chr1:63989012-64038364	4.14798	4.41285	3.90291	-0.0878582	-0.244354	0.79855	0.998064	3.34578	4.49951	2.96557	-0.174031	-0.194375	0.8424	0.998316	3.05363	3.35765	2.89316	-0.0778756	-0.191716	0.84555	0.998601	EF-hand calcium binding domain 7 [Source:HGNC Symbol;Acc:29379]	NM_032437	.	.	.	NP_115813	XP_005271331	ENSG00000203965	84455	29379
XLOC_000432	DLEU2L	chr1:63989012-64038364	0.749202	0.672255	0.341139	-1.135	-0.87562	0.38535	0.988269	0.650128	0.376171	0.0364235	-4.15778	-0.593111	0.4307	0.998316	0.179516	0.0565922	0.414348	1.20673	0	1	1	deleted in lymphocytic leukemia 2-like [Source:HGNC Symbol;Acc:13225]	.	.	.	.	.	.	ENSG00000116652	.	13225
XLOC_000433	PGM1	chr1:64058946-64125916	12.6482	15.3374	17.5764	0.474712	1.73429	0.08105	0.816436	17.0426	18.2521	24.5698	0.527741	0.746027	0.437	0.998316	18.3025	21.2271	20.2076	0.142855	0.469179	0.6288	0.998601	phosphoglucomutase 1 [Source:HGNC Symbol;Acc:8905]	NM_002633, NM_001172819, NM_001172818	.	.	.	NP_002624, NP_001166290, NP_001166289	.	ENSG00000079739	5236	8905
XLOC_000434	ROR1	chr1:64239689-64647179	0.651728	0.536861	0.360276	-0.855167	-1.49993	0.12265	0.88878	0.528765	0.75956	0.155335	-1.76724	0	1	1	0.63858	0.471884	0.241828	-1.40088	0	1	1	receptor tyrosine kinase-like orphan receptor 1 [Source:HGNC Symbol;Acc:10256]	NM_005012, NM_001083592	.	.	.	NP_005003, NP_001077061	.	ENSG00000185483	4919	10256
XLOC_000435	UBE2U	chr1:64669489-64710027	0	0	0	0	0	1	1	0	0	0	0	0	1	1	0	0	0	0	0	1	1	ubiquitin-conjugating enzyme E2U (putative) [Source:HGNC Symbol;Acc:28559]	NM_152489	XM_005270498	.	.	NP_689702	XP_005270555	ENSG00000177414	148581	28559
XLOC_000436	CACHD1	chr1:64936475-65158741	3.75006	3.64924	3.61927	-0.0512182	-0.171563	0.86475	0.998064	5.52894	2.83614	2.22552	-1.31286	-1.73885	0.0782	0.626702	3.33444	4.1503	3.15336	-0.0805531	-0.243342	0.8043	0.998601	cache domain containing 1 [Source:HGNC Symbol;Acc:29314]	NM_020925	.	.	.	NP_065976	.	ENSG00000158966	57685	29314
XLOC_000437	MIR4794	chr1:64936475-65158741	0	0	0	0	0	1	1	0	0	0	0	0	1	1	0	0	0	0	0	1	1	microRNA 4794 [Source:HGNC Symbol;Acc:41829]	.	.	NR_039957	.	.	.	ENSG00000264470	100616338	41829
XLOC_000438	RAVER2	chr1:65210777-65432187	9.69594	8.4148	9.60235	-0.0139928	-0.0271832	0.97625	0.998064	7.21885	6.02275	4.67632	-0.626395	-0.228788	0.7476	0.998316	6.48535	9.59409	7.1007	0.130777	0.178717	0.85125	0.998601	ribonucleoprotein, PTB-binding 2 [Source:HGNC Symbol;Acc:25577]	NM_018211	.	.	.	NP_060681	.	ENSG00000162437	55225	25577
XLOC_000439	AK4	chr1:65613231-65697828	6.12489	6.82066	6.68174	0.125539	0.475751	0.62185	0.998064	3.4117	5.29186	10.7791	1.65967	2.2648	0.02525	0.38472	4.04364	7.79012	5.766	0.511919	1.6348	0.09925	0.796246	adenylate kinase 4 [Source:HGNC Symbol;Acc:363]	NM_203464, NM_013410, NM_001005353	XM_003119530, XM_003119530, XM_003119530	.	.	NP_982289, NP_037542, NP_001005353	XP_003119578, XP_003119578, XP_003119578	ENSG00000162433	205	363
XLOC_000440	DNAJC6	chr1:65730376-65881552	6.68162	7.67523	6.06752	-0.139092	-0.514662	0.59745	0.998064	6.46124	9.92904	10.2242	0.662102	0.930406	0.33335	0.96821	7.2988	9.10071	7.26664	-0.00636964	-0.0210205	0.98365	0.998601	DnaJ (Hsp40) homolog, subfamily C, member 6 [Source:HGNC Symbol;Acc:15469]	NM_014787, NM_001256865, NM_001256865, NM_001256864	XM_005271366, XM_005271367, XM_005271368	.	.	NP_055602, NP_001243794, NP_001243794, NP_001243793	XP_005271425, XP_005271424, XP_005271423	ENSG00000116675	9829	15469
XLOC_000441	LEPR,LEPROT	chr1:65886130-66103176	20.8608	17.5054	20.1142	-0.052578	-0.172783	0.84105	0.998064	26.6504	22.7216	32.0432	0.265857	0.287037	0.7041	0.998316	37.9958	31.3518	32.3169	-0.23355	-0.522761	0.4874	0.998601	leptin receptor [Source:HGNC Symbol;Acc:6554]	NM_002303, NM_002303, NM_001198689, NM_001198688, NM_001198687, NM_001003680, NM_001003679	XM_005270950, XM_005270951, XM_005270952	.	.	NP_002294, NP_002294, NP_001185618, NP_001185617, NP_001185616, NP_001003680, NP_001003679	XP_005271009, XP_005271008, XP_005271007	ENSG00000116678	3953	6554
XLOC_000442	PDE4B	chr1:66258192-66840262	21.1351	18.4738	28.8137	0.447109	1.76676	0.0713	0.791307	21.2871	22.225	69.1997	1.70079	2.35871	0.0213	0.354026	33.6097	25.7669	30.783	-0.126746	-0.449073	0.64515	0.998601	phosphodiesterase 4B, cAMP-specific [Source:HGNC Symbol;Acc:8781]	NM_002600, NM_001037341, NM_001037340, NM_001037339, NM_001037339	XM_005270923, XM_005270925	.	.	NP_002591, NP_001032418, NP_001032417, NP_001032416, NP_001032416, NP_001032416	XP_005270983, XP_005270982, XP_005270981, XP_005270981, XP_005270981, XP_005270981, XP_005270981, XP_005270980	ENSG00000184588	5142	8781
XLOC_000443	SGIP1	chr1:66999824-67210768	0	0.0115991	0.0139855	inf	0	1	1	0.0450355	0.173602	0.146123	1.69805	0	1	1	0.123071	0.0169623	0.0876988	-0.488864	0	1	1	SH3-domain GRB2-like (endophilin) interacting protein 1 [Source:HGNC Symbol;Acc:25412]	NM_032291	XM_005271262, XM_005271263, XM_005271267, XM_005271269	.	.	NP_115667, NP_115667, NP_115667	XP_005271328, XP_005271327, XP_005271326, XP_005271325, XP_005271324, XP_005271323, XP_005271322, XP_005271321, XP_005271320, XP_005271319	ENSG00000118473	84251	25412
XLOC_000444	MIR3117	chr1:66999824-67210768	0	0	0	0	0	1	1	0	0	0	0	0	1	1	0	0	0	0	0	1	1	microRNA 3117 [Source:HGNC Symbol;Acc:38385]	.	.	NR_036060	.	.	.	ENSG00000264720	100422871	38385
XLOC_000445	TCTEX1D1	chr1:67218139-67244730	0	0	0	0	0	1	1	0	0	0	0	0	1	1	0	0	0	0	0	1	1	Tctex1 domain containing 1 [Source:HGNC Symbol;Acc:26882]	NM_152665	.	.	.	NP_689878	.	ENSG00000152760	200132	26882
XLOC_000446	MIER1	chr1:67390577-67454302	7.33481	5.80532	6.64663	-0.142137	-0.507174	0.6	0.998064	5.99706	5.02711	9.59876	0.678592	0.869383	0.3808	0.99169	7.56838	5.28798	6.29524	-0.265723	-0.854083	0.37665	0.998601	mesoderm induction early response 1, transcriptional regulator [Source:HGNC Symbol;Acc:29657]	NM_020948, NM_001278215, NM_001146113, NM_001146112, NM_001146111, NM_001146110, NM_001146110, NM_001077704, NM_001077703, NM_001077702, NM_001077701, NM_001077700	XM_005271075, XM_005271076, XM_005271077	.	.	NP_065999, NP_001265144, NP_001139585, NP_001139584, NP_001139583, NP_001139582, NP_001139582, NP_001071172, NP_001071171, NP_001071170, NP_001071169, NP_001071168	XP_005271134, XP_005271133, XP_005271132	ENSG00000198160	57708	29657
XLOC_000447	IL23R	chr1:67632168-67725650	0	0	0	0	0	1	1	0	0	0	0	0	1	1	0	0	0	0	0	1	1	interleukin 23 receptor [Source:HGNC Symbol;Acc:19100]	NM_144701	XM_005270513, XM_005270517	.	.	NP_653302, NP_653302, NP_653302, NP_653302	XP_005270576, XP_005270576, XP_005270574, XP_005270573, XP_005270570, XP_005270569	ENSG00000162594	149233	19100
XLOC_000448	IL12RB2	chr1:67773046-67862583	0.0170769	0.0435571	0.0174974	0.0350937	0	1	1	0.0704421	0	0.152102	1.11053	0	1	1	0	0	0	0	0	1	1	interleukin 12 receptor, beta 2 [Source:HGNC Symbol;Acc:5972]	NM_001559, NM_001559, NM_001559, NM_001559, NM_001559, NM_001258216, NM_001258215, NM_001258214	XM_005270825, XM_005270826, XM_005270827, XM_005270828, XM_005270829, XM_005270831, XM_005270831, XM_005270832	.	.	NP_001550, NP_001550, NP_001550, NP_001550, NP_001550, NP_001245145, NP_001245144, NP_001245143	XP_005270889, XP_005270888, XP_005270888, XP_005270886, XP_005270885, XP_005270884, XP_005270883, XP_005270882	ENSG00000081985	3595	5972
XLOC_000449	GADD45A	chr1:68150859-68154021	9.87897	10.4108	10.8365	0.133465	0.405133	0.6713	0.998064	14.7544	73.8424	119.516	3.01799	4.12174	5e-05	0.0104229	23.8281	17.4637	30.2979	0.346556	1.1027	0.2556	0.971321	growth arrest and DNA-damage-inducible, alpha [Source:HGNC Symbol;Acc:4095]	NM_001924, NM_001199741	.	.	.	NP_001915, NP_001186670	.	ENSG00000116717	1647	4095
XLOC_000450	GNG12-AS1	chr1:68167148-68698284	0.0297701	0.101212	0.152505	2.35692	0	1	1	0.196067	0.215714	0.131319	-0.578268	0	1	1	0.183535	0.0358716	0.0737347	-1.31564	0	1	1	GNG12 antisense RNA 1 [Source:HGNC Symbol;Acc:43938]	.	.	NR_040077	XR_246217, XR_246218	.	.	ENSG00000232284	100289178	43938
XLOC_000451	LRRC7	chr1:70225857-70589171	0.0406474	0	0.0416482	0.0350916	0	1	1	0.00838549	0	0	-inf	0	1	1	0.0245595	0	0.0122713	-1.001	0	1	1	leucine rich repeat containing 7 [Source:HGNC Symbol;Acc:18531]	NM_020794	XM_005271060	.	.	NP_065845	XP_005271117	ENSG00000033122	57554	18531
XLOC_000452	PIN1P1	chr1:70225857-70589171	0	0	0	0	0	1	1	0	0	0	0	0	1	1	0	0	0	0	0	1	1	peptidylprolyl cis/trans isomerase, NIMA-interacting 1 pseudogene 1 [Source:HGNC Symbol;Acc:8989]	.	.	NR_023916	.	.	.	ENSG00000229359	5301	8989
XLOC_000453	SRSF11	chr1:70671364-70717701	47.8935	48.6394	42.5956	-0.169126	-0.683632	0.47765	0.998064	42.7919	38.0926	62.6818	0.550709	0.735637	0.4447	0.998316	54.6995	51.6022	53.0673	-0.0437037	-0.155522	0.87285	0.998601	serine/arginine-rich splicing factor 11 [Source:HGNC Symbol;Acc:10782]	NM_004768, NM_001190987	XM_005271338, XM_005271339, XM_005271340, XM_005271341, XM_005271342, XM_005271344	.	.	NP_004759, NP_001177916	XP_005271403, XP_005271402, XP_005271401, XP_005271400, XP_005271399, XP_005271398, XP_005271397, XP_005271396, XP_005271395	ENSG00000116754	9295	10782
XLOC_000454	HHLA3	chr1:70820492-70833705	1.86933	3.39328	4.02759	1.1074	1.95841	0.04035	0.694292	4.11276	3.05127	3.42454	-0.264196	-0.245535	0.80495	0.998316	4.93214	3.07789	4.01788	-0.295778	-0.545771	0.5737	0.998601	HERV-H LTR-associating 3 [Source:HGNC Symbol;Acc:4906]	NM_001036646, NM_001036645, NM_001031693	.	.	.	NP_001031723, NP_001031722, NP_001026863	.	ENSG00000197568	11147	4906
XLOC_000455	CTH	chr1:70876900-70905534	7.18859	4.74928	8.61933	0.261866	0.837333	0.39335	0.989299	7.67992	24.6153	97.1687	3.66133	4.89154	5e-05	0.0104229	11.8166	8.63658	13.2149	0.161348	0.494676	0.61545	0.998601	cystathionase (cystathionine gamma-lyase) [Source:HGNC Symbol;Acc:2501]	NM_153742, NM_001902, NM_001190463	.	.	.	NP_714964, NP_001893, NP_001177392	XP_005270566	ENSG00000116761	1491	2501
XLOC_000456	ZRANB2-AS1	chr1:71318035-71546972	0.0821909	0.139735	0.0421027	-0.965068	0	1	1	0.304076	0.185723	0.827433	1.44421	0.185071	0.62545	0.998316	0	0	0	0	0	1	1	ZRANB2 antisense RNA 1 [Source:HGNC Symbol;Acc:43594]	.	.	.	.	.	.	ENSG00000235079	.	43594
XLOC_000457	ZRANB2-AS2	chr1:71547006-71703406	0.710223	0.258935	0.103925	-2.77273	-1.39083	0.12595	0.891537	0.248451	0.453478	0	-inf	0	1	1	0.441702	0	0.109664	-2.00998	0	1	1	ZRANB2 antisense RNA 2 (head to head) [Source:HGNC Symbol;Acc:43595]	.	.	NR_046217	.	.	.	ENSG00000229956	100852410	43595
XLOC_000458	FPGT,FPGT-TNNI3K,TNNI3K	chr1:74663895-75010116	6.27156	5.05553	4.48233	-0.484574	-1.63502	0.0968	0.847036	6.02237	4.23317	1.62174	-1.89279	-2.30655	0.0356	0.450298	7.16654	5.87292	8.00584	0.159777	0.501771	0.6059	0.998601	fucose-1-phosphate guanylyltransferase [Source:HGNC Symbol;Acc:3825]	NM_003838, NM_001199329, NM_001199328	XM_005271308	.	.	NP_003829, NP_001186258, NP_001186257	XP_005271365	ENSG00000254685	8790	3825
XLOC_000459	TYW3	chr1:75171171-75232360	14.5433	15.3519	13.9255	-0.0626227	-0.18313	0.8452	0.998064	13.2483	15.0772	14.6624	0.146313	0.155931	0.87475	0.998316	8.72868	11.4979	7.85954	-0.151318	-0.355893	0.7193	0.998601	tRNA-yW synthesizing protein 3 homolog (S. cerevisiae) [Source:HGNC Symbol;Acc:24757]	NM_138467, NM_001162916	.	.	.	NP_612476, NP_001156388	.	ENSG00000162623	127253	24757
XLOC_000460	LHX8	chr1:75594118-75627218	0	0	0	0	0	1	1	0	0	0	0	0	1	1	0	0	0	0	0	1	1	LIM homeobox 8 [Source:HGNC Symbol;Acc:28838]	NM_001256114, NM_001001933	.	.	.	NP_001243043, NP_001001933	.	ENSG00000162624	431707	28838
XLOC_000461	ACADM	chr1:76190042-76229355	27.7423	23.8372	24.3112	-0.190465	-0.736624	0.45195	0.998064	25.1318	20.9091	13.5557	-0.890622	-1.25586	0.2023	0.848274	27.068	21.1321	24.1994	-0.161618	-0.543051	0.57945	0.998601	acyl-CoA dehydrogenase, C-4 to C-12 straight chain [Source:HGNC Symbol;Acc:89]	NM_001286043, NM_001286042, NM_001127328, NM_001127328, NM_001127328, NM_000016, NM_000016, NM_000016	XM_005270811, XM_005270812, XM_005270812, XM_005270813, XM_005270813, XM_005270814, XM_005270814	.	.	NP_001272973, NP_001272973, NP_001272973, NP_001272973, NP_001272972, NP_001272971, NP_001120800, NP_001120800, NP_001120800, NP_000007, NP_000007, NP_000007	XP_005270871, XP_005270871, XP_005270871, XP_005270870, XP_005270870, XP_005270870, XP_005270869, XP_005270869, XP_005270869	ENSG00000117054	34	89
XLOC_000462	RABGGTB	chr1:76251878-76260775	110.863	103.719	99.4489	-0.15675	-0.641827	0.5147	0.998064	68.7875	92.9043	174.604	1.34387	1.82896	0.06715	0.591649	78.8408	100.686	74.0158	-0.0911101	-0.317276	0.74875	0.998601	Rab geranylgeranyltransferase, beta subunit [Source:HGNC Symbol;Acc:9796]	NM_004582	.	NR_003042, NR_002749, NR_002748	.	NP_004573	.	ENSG00000137955	5876	9796
XLOC_000463	SNORD45C	chr1:76251878-76260775	0	0	0	0	0	1	1	0	0	0	0	0	1	1	0	0	0	0	0	1	1	small nucleolar RNA, C/D box 45C [Source:HGNC Symbol;Acc:32720]	.	.	NR_003042	.	.	.	ENSG00000206620	692085	32720
XLOC_000464	SNORD45A	chr1:76251878-76260775	0	377.404	0	0	0	1	1	403.757	0	0	-inf	-nan	0.14315	0.772563	0	0	0	0	0	1	1	small nucleolar RNA, C/D box 45A [Source:HGNC Symbol;Acc:10184]	.	.	NR_002749	.	.	.	ENSG00000207241	26805	10184
XLOC_000465	SNORD45B	chr1:76251878-76260775	0	0	0	0	0	1	1	0	0	0	0	0	1	1	0	0	0	0	0	1	1	small nucleolar RNA, C/D box 45B [Source:HGNC Symbol;Acc:10185]	.	.	NR_002748	.	.	.	ENSG00000201487	26804	10185
XLOC_000466	MSH4	chr1:76262555-76378923	0.0397698	0	0	-inf	0	1	1	0	0.0180438	0	0	0	1	1	0.0227672	0	0.0225735	-0.0123258	0	1	1	mutS homolog 4 [Source:HGNC Symbol;Acc:7327]	NM_002440	XM_005270878	.	.	NP_002431	XP_005270935	ENSG00000057468	4438	7327
XLOC_000467	ST6GALNAC3	chr1:76540388-77096669	0.462217	0.353892	0.328215	-0.493929	0	1	1	0.531306	0.997326	1.22576	1.20606	1.06167	0.2453	0.891596	0.842395	1.25591	0.832763	-0.0165903	-0.0266092	0.9763	0.998601	ST6 (alpha-N-acetyl-neuraminyl-2,3-beta-galactosyl-1,3)-N-acetylgalactosaminide alpha-2,6-sialyltransferase 3 [Source:HGNC Symbol;Acc:19343]	NM_152996	.	.	.	NP_694541, NP_694541, NP_001153483, NP_001153483	XP_005270779, XP_005270779, XP_005270778, XP_005270778	ENSG00000184005	256435	19343
XLOC_000468	ST6GALNAC5	chr1:77333185-77529737	0.0996507	0	0.034032	-1.54999	0	1	1	0.0820042	0	0	-inf	0	1	1	0	0	0	0	0	1	1	ST6 (alpha-N-acetyl-neuraminyl-2,3-beta-galactosyl-1,3)-N-acetylgalactosaminide alpha-2,6-sialyltransferase 5 [Source:HGNC Symbol;Acc:19342]	NM_030965	.	.	.	NP_112227	XP_005271295	ENSG00000117069	81849	19342
XLOC_000469	AK5	chr1:77747661-78025654	0.704948	0.732224	0.662091	-0.0904875	-0.179038	0.85235	0.998064	0.371234	0.159928	0.069589	-2.4154	0	1	1	0.135348	0.10988	0.0677541	-0.998295	0	1	1	adenylate kinase 5 [Source:HGNC Symbol;Acc:365]	NM_174858, NM_012093	.	.	.	NP_777283, NP_036225	.	ENSG00000154027	26289	365
XLOC_000470	FAM73A	chr1:78245308-78345225	5.40278	3.85163	3.82288	-0.499043	-1.77901	0.06785	0.78451	5.65973	4.1198	3.89405	-0.539462	-0.716272	0.4553	0.998316	5.82246	5.16424	5.5914	-0.0584185	-0.188871	0.8423	0.998601	family with sequence similarity 73, member A [Source:HGNC Symbol;Acc:24741]	NM_198549, NM_198549, NM_001270384, NM_001270384	XM_005270847, XM_005270847, XM_005270849, XM_005270849	.	.	NP_940951, NP_940951, NP_940951, NP_001257313, NP_001257313, NP_001257313	XP_005270906, XP_005270906, XP_005270905, XP_005270905, XP_005270904, XP_005270904	ENSG00000180488	374986	24741
XLOC_000471	NEXN	chr1:78354199-78409578	0	0.0173437	0.0627361	inf	0	1	1	0.0316399	0.0185168	0.153504	2.27846	0	1	1	0.0356397	0.017987	0.0187118	-0.929538	0	1	1	nexilin (F actin binding protein) [Source:HGNC Symbol;Acc:29557]	NM_144573, NM_001172309	XM_005271322, XM_005271323, XM_005271324, XM_005271326	.	.	NP_653174, NP_001165780	XP_005271383, XP_005271381, XP_005271380, XP_005271379	ENSG00000162614	91624	29557
XLOC_000472	DNAJB4	chr1:78470635-78482995	21.7777	20.7219	15.7535	-0.46718	-1.74016	0.08395	0.824053	17.8545	14.4684	8.8138	-1.01845	-1.39689	0.17195	0.813921	19.2234	17.046	21.4857	0.160518	0.531168	0.59175	0.998601	DnaJ (Hsp40) homolog, subfamily B, member 4 [Source:HGNC Symbol;Acc:14886]	NM_007034	XM_005270397	.	.	NP_008965	XP_005270454	ENSG00000162616	11080	14886
XLOC_000473	GIPC2	chr1:78511588-78603112	0.0465885	0	0	-inf	0	1	1	0.019192	0.0211241	0.0206426	0.10512	0	1	1	0.0308968	0	0.0304493	-0.0210458	0	1	1	GIPC PDZ domain containing family, member 2 [Source:HGNC Symbol;Acc:18177]	NM_017655, NM_017655	XM_005270957, XM_005270958	.	.	NP_060125, NP_060125, NP_060125	XP_005271015, XP_005271014, XP_005271013	ENSG00000137960	54810	18177
XLOC_000474	MGC27382	chr1:78695282-78835147	0	0	0.0621977	inf	0	1	1	0	0	0	0	0	1	1	0	0	0	0	0	1	1	.	.	.	.	.	.	.	.	.	.
XLOC_000475	PTGFR	chr1:78956727-79006386	0	0	0	0	0	1	1	0	0	0.0212516	inf	0	1	1	0.189202	0.196358	0.0470611	-2.00732	0	1	1	prostaglandin F receptor (FP) [Source:HGNC Symbol;Acc:9600]	NM_001039585, NM_000959	.	.	.	NP_001034674, NP_000950	.	ENSG00000122420	5737	9600
XLOC_000476	IFI44L	chr1:79086087-79111830	5.60651	5.91376	6.12159	0.126804	0.463794	0.64165	0.998064	4.98332	4.29911	1.17063	-2.08982	-2.55044	0.0181	0.329455	6.32696	5.97713	6.61037	0.0632187	0.207456	0.8324	0.998601	interferon-induced protein 44-like [Source:HGNC Symbol;Acc:17817]	NM_006820, NM_006820	XM_005270391, XM_005270393	.	.	NP_006811, NP_006811, NP_006811	XP_005270450, XP_005270449, XP_005270449, XP_005270448	ENSG00000137959	10964	17817
XLOC_000477	IFI44	chr1:79115476-79129763	23.9021	18.8305	25.4659	0.0914302	0.341825	0.73245	0.998064	16.3838	12.0452	9.89656	-0.727272	-0.98651	0.31685	0.954541	24.9492	20.0253	27.8161	0.156927	0.522734	0.59545	0.998601	interferon-induced protein 44 [Source:HGNC Symbol;Acc:16938]	NM_006417	.	.	XR_246226	NP_006408, NP_006408, NP_006408	XP_005270437, XP_005270436, XP_005270435	ENSG00000137965	10561	16938
XLOC_000478	LPHN2	chr1:82266081-82458107	2.96647	3.13673	3.61083	0.283585	0.944237	0.34235	0.984012	0.772933	0.871694	1.06639	0.464314	0.506513	0.60415	0.998316	4.20945	5.18146	5.17483	0.29788	0.95025	0.3404	0.998601	latrophilin 2 [Source:HGNC Symbol;Acc:18582]	NM_012302	XM_005270666, XM_005270669, XM_005270670	.	XR_246351	NP_036434	XP_005270732, XP_005270731, XP_005270730, XP_005270729, XP_005270728, XP_005270727, XP_005270726, XP_005270725, XP_005270724, XP_005270723	ENSG00000117114	23266	18582
XLOC_000479	PRKACB	chr1:84543744-84704181	21.1624	14.0554	18.1101	-0.224704	-0.845457	0.3754	0.987199	21.7108	12.5102	8.13946	-1.41541	-1.95177	0.04565	0.495602	24.0704	16.8005	22.546	-0.0943898	-0.319375	0.7401	0.998601	protein kinase, cAMP-dependent, catalytic, beta [Source:HGNC Symbol;Acc:9381]	NM_207578, NM_182948, NM_002731, NM_001242862, NM_001242862, NM_001242861, NM_001242860, NM_001242860, NM_001242859, NM_001242859, NM_001242858, NM_001242858, NM_001242857, NM_001242857	XM_005271015, XM_005271015, XM_005271016, XM_005271016, XM_005271017, XM_005271017, XM_005271018, XM_005271018, XM_005271019, XM_005271019, XM_005271022, XM_005271023	.	.	NP_997461, NP_891993, NP_891993, NP_002722, NP_001229791, NP_001229791, NP_001229791, NP_001229790, NP_001229789, NP_001229789, NP_001229788, NP_001229788, NP_001229787, NP_001229787, NP_001229786, NP_001229786	XP_005271080, XP_005271079, XP_005271078, XP_005271078, XP_005271077, XP_005271077, XP_005271076, XP_005271076, XP_005271075, XP_005271075, XP_005271074, XP_005271074, XP_005271073, XP_005271073, XP_005271072, XP_005271072	ENSG00000142875	5567	9381
XLOC_000480	SAMD13	chr1:84764048-84816481	4.50168	2.44574	4.017	-0.164346	-0.409171	0.67175	0.998064	2.75946	1.72007	0.305427	-3.17548	-2.47094	0.01795	0.328276	4.58513	1.47987	3.39494	-0.433579	-0.954905	0.31675	0.997191	sterile alpha motif domain containing 13 [Source:HGNC Symbol;Acc:24582]	NM_001134664, NM_001134663, NM_001010971	.	.	.	NP_001128136, NP_001128135, NP_001010971	.	ENSG00000203943	148418	24582
XLOC_000481	DNASE2B	chr1:84864214-84880691	0	0.0628976	0.151534	inf	0	1	1	0	0	0	0	0	1	1	0	0	0	0	0	1	1	deoxyribonuclease II beta [Source:HGNC Symbol;Acc:28875]	NM_058248, NM_021233	.	.	.	NP_490649, NP_067056	.	ENSG00000137976	58511	28875
XLOC_000482	RPF1	chr1:84944919-84972262	22.5832	23.0987	19.0996	-0.241704	-0.586292	0.54415	0.998064	20.3863	28.4392	43.19	1.0831	0.853188	0.4053	0.998316	12.0533	17.0967	13.1963	0.130704	0.26906	0.77845	0.998601	ribosome production factor 1 homolog (S. cerevisiae) [Source:HGNC Symbol;Acc:30350]	NM_025065	.	.	.	NP_079341	.	ENSG00000117133	80135	30350
XLOC_000483	WDR63	chr1:85527992-85598821	0.087123	0.111064	0.0892645	0.0350317	0	1	1	0.376915	0.1383	0.0193216	-4.28595	0	1	1	0.465186	0.402336	0.592241	0.348375	0	1	1	WD repeat domain 63 [Source:HGNC Symbol;Acc:30711]	NM_145172, NM_001288563	XM_005270438	.	.	NP_660155, NP_001275492	XP_005270495	ENSG00000162643	126820	30711
XLOC_000484	MIR4423	chr1:85599476-85599556	0	0	0	0	0	1	1	0	0	0	0	0	1	1	0	0	0	0	0	1	1	microRNA 4423 [Source:HGNC Symbol;Acc:41784]	.	.	NR_039619	.	.	.	ENSG00000266110	100616481	41784
XLOC_000485	LOC646626	chr1:85731459-85743771	0.34607	0.809451	0.265871	-0.380339	0	1	1	0.636708	0.542847	2.20387	1.79134	0.447011	0.624	0.998316	0	0	0	0	0	1	1	.	.	.	.	.	.	.	.	.	.
XLOC_000486	CYR61	chr1:86046443-86049648	16.746	17.8223	16.9483	0.0173228	0.0640433	0.94765	0.998064	31.0035	3.69346	4.54976	-2.76857	-3.67265	0.0013	0.0812533	30.038	22.4695	19.4195	-0.629283	-2.08736	0.0377	0.596588	cysteine-rich, angiogenic inducer, 61 [Source:HGNC Symbol;Acc:2654]	NM_001554	.	.	.	NP_001545	.	ENSG00000142871	3491	2654
XLOC_000487	CLCA2	chr1:86889768-86922240	0	0	0	0	0	1	1	0.013215	0	0	-inf	0	1	1	0	0.0525453	0	0	0	1	1	chloride channel accessory 2 [Source:HGNC Symbol;Acc:2016]	NM_006536	.	.	.	NP_006527	.	ENSG00000137975	9635	2016
XLOC_000488	CLCA1	chr1:86934525-86965974	0	0	0	0	0	1	1	0	0	0	0	0	1	1	0	0	0	0	0	1	1	chloride channel accessory 1 [Source:HGNC Symbol;Acc:2015]	NM_001285	.	.	.	NP_001276	.	ENSG00000016490	1179	2015
XLOC_000489	CLCA4	chr1:87012758-87046432	0	0	0	0	0	1	1	0	0	0	0	0	1	1	0	0	0	0	0	1	1	chloride channel accessory 4 [Source:HGNC Symbol;Acc:2018]	NM_012128	.	.	.	NP_036260	.	ENSG00000016602	22802	2018
XLOC_000490	CLCA3P	chr1:87099958-87121059	0	0	0	0	0	1	1	0	0	0.0508081	inf	0	1	1	0	0	0	0	0	1	1	chloride channel accessory 3, pseudogene [Source:HGNC Symbol;Acc:2017]	.	.	NR_024604	.	.	.	ENSG00000153923	9629	2017
XLOC_000491	SH3GLB1	chr1:87170252-87213867	8.40627	7.43418	7.35684	-0.19238	-0.732811	0.4556	0.998064	10.7043	10.0924	20.6708	0.949409	1.34694	0.17585	0.818061	13.6998	10.9528	11.4323	-0.261043	-0.889205	0.3577	0.998601	SH3-domain GRB2-like endophilin B1 [Source:HGNC Symbol;Acc:10833]	NM_016009, NM_001206653, NM_001206652, NM_001206651	.	.	.	NP_057093, NP_001193582, NP_001193581, NP_001193580	.	ENSG00000097033	51100	10833
XLOC_000492	HS2ST1	chr1:87380334-87575681	8.57006	9.71477	8.89255	0.0532921	0.181217	0.84485	0.998064	14.9302	12.3759	10.8416	-0.461653	-0.570009	0.5156	0.998316	17.736	17.088	18.2139	0.0383577	0.105178	0.90745	0.998601	heparan sulfate 2-O-sulfotransferase 1 [Source:HGNC Symbol;Acc:5193]	NM_012262, NM_001134492	XM_005271353	.	.	NP_036394, NP_001127964	XP_005271410	ENSG00000153936	9653	5193
XLOC_000493	LOC339524	chr1:87595447-87634886	0.0932856	0.103702	0.106575	0.192142	0	1	1	0.405562	0.0195248	2.09416	2.36838	1.88297	0.09225	0.663368	0.216409	0.153885	0.191741	-0.174606	0	1	1	.	.	.	.	.	.	.	.	.	.
XLOC_000494	LMO4	chr1:87794150-87814607	3.08943	2.78559	3.1534	0.0295662	0.0965027	0.92245	0.998064	2.69481	7.58693	11.8497	2.1366	2.9168	0.00615	0.194971	2.2358	2.22457	2.14906	-0.0570867	-0.14932	0.87995	0.998601	LIM domain only 4 [Source:HGNC Symbol;Acc:6644]	NM_006769	XM_005271291	.	.	NP_006760	XP_005271348	ENSG00000143013	8543	6644
XLOC_000495	PKN2	chr1:89149921-89301938	14.1384	10.5553	10.6383	-0.410343	-1.62389	0.10325	0.860034	11.7696	9.74058	9.0509	-0.378929	-0.545573	0.58815	0.998316	11.1604	10.7156	12.1667	0.124555	0.425209	0.6682	0.998601	protein kinase N2 [Source:HGNC Symbol;Acc:9406]	NM_006256	XM_005271033	.	.	NP_006247, NP_006247	XP_005271090, XP_005271089, XP_005271088	ENSG00000065243	5586	9406
XLOC_000496	GBP6	chr1:89829435-89853719	0	0	0	0	0	1	1	0	0	0	0	0	1	1	0	0	0	0	0	1	1	guanylate binding protein family, member 6 [Source:HGNC Symbol;Acc:25395]	NM_198460	XM_005270548	.	.	NP_940862, NP_940862	XP_005270606, XP_005270606, XP_005270605	ENSG00000183347	163351	25395
XLOC_000497	GBP1P1	chr1:89873237-89890493	0	0	0	0	0	1	1	0	0	0	0	0	1	1	0	0	0	0	0	1	1	guanylate binding protein 1, interferon-inducible pseudogene 1 [Source:HGNC Symbol;Acc:39561]	.	.	NR_003133	.	.	.	ENSG00000225492	400759	39561
XLOC_000498	LRRC8B	chr1:89990396-90063420	2.70893	2.99904	2.23152	-0.279697	-0.92718	0.3501	0.984736	2.4776	2.35884	1.30753	-0.922096	-1.1565	0.23825	0.888295	1.61643	2.06807	1.73602	0.102975	0.280906	0.77255	0.998601	leucine rich repeat containing 8 family, member B [Source:HGNC Symbol;Acc:30692]	NM_015350, NM_015350, NM_001134476, NM_001134476, NM_001134476, NM_001134476	XM_005270701, XM_005270702, XM_005270702, XM_005270703, XM_005270704, XM_005270705	.	.	NP_056165, NP_056165, NP_001127948, NP_001127948, NP_001127948, NP_001127948	XP_005270762, XP_005270761, XP_005270760, XP_005270759, XP_005270759, XP_005270758	ENSG00000197147	23507	30692
XLOC_000499	LRRC8C	chr1:90098643-90185094	1.31575	0.968956	0.719014	-0.871792	-2.32196	0.0245	0.601874	1.46239	1.0608	3.68254	1.33238	1.73054	0.0905	0.658761	1.99793	1.75955	1.91421	-0.0617579	-0.170962	0.86825	0.998601	leucine rich repeat containing 8 family, member C [Source:HGNC Symbol;Acc:25075]	NM_032270	.	.	XR_246370	NP_115646	.	ENSG00000171488	84230	25075
XLOC_000500	LRRC8D	chr1:90286572-90401989	17.3334	14.029	13.9453	-0.313776	-1.2054	0.2206	0.948039	17.7432	18.2473	14.4739	-0.293816	-0.403121	0.67335	0.998316	17.2474	15.4494	11.3355	-0.60553	-2.02452	0.03775	0.596841	leucine rich repeat containing 8 family, member D [Source:HGNC Symbol;Acc:16992]	NM_018103, NM_001134479	XM_005270991, XM_005270991	.	.	NP_060573, NP_001127951	XP_005271048, XP_005271048	ENSG00000171492	55144	16992
XLOC_000501	ZNF326	chr1:90460677-90494094	20.9295	16.1124	10.053	-1.05792	-3.76374	5e-05	0.018351	20.7106	15.0311	8.94085	-1.21189	-1.66917	0.09265	0.664452	12.8849	11.8607	11.0544	-0.221057	-0.665237	0.49365	0.998601	zinc finger protein 326 [Source:HGNC Symbol;Acc:14104]	NM_182976, NM_182975	.	.	.	NP_892021, NP_892021, NP_892020	XP_005270837, XP_005270837, XP_005270836, XP_005270836	ENSG00000162664	284695	14104
XLOC_000502	CDC7	chr1:91966403-91991321	18.3546	14.0128	13.5407	-0.438836	-1.67917	0.0856	0.827047	15.6574	11.7315	3.36861	-2.21661	-2.88538	0.0054	0.181855	10.8318	11.9214	10.4595	-0.0504663	-0.161431	0.8747	0.998601	cell division cycle 7 [Source:HGNC Symbol;Acc:1745]	NM_003503, NM_001134420, NM_001134419	XM_005271241, XM_005271245, XM_005271245	.	.	NP_003494, NP_001127892, NP_001127891	XP_005271302, XP_005271302, XP_005271300, XP_005271299, XP_005271298	ENSG00000097046	8317	1745
XLOC_000503	BRDT	chr1:92414927-92479985	0	0	0	0	0	1	1	0	0	0	0	0	1	1	0	0	0.0201239	inf	0	1	1	bromodomain, testis-specific [Source:HGNC Symbol;Acc:1105]	NM_207189, NM_207189, NM_001726, NM_001242810, NM_001242808, NM_001242807, NM_001242806, NM_001242806, NM_001242805	XM_005271151, XM_005271151, XM_005271152, XM_005271152, XM_005271152	.	.	NP_997072, NP_997072, NP_001717, NP_001229739, NP_001229737, NP_001229736, NP_001229735, NP_001229735, NP_001229734	XP_005271209, XP_005271209, XP_005271209, XP_005271208, XP_005271208	ENSG00000137948	676	1105
XLOC_000504	EPHX4	chr1:92495532-92529093	0.0486473	0.165428	0.0996764	1.03489	0	1	1	0	0	0	0	0	1	1	0	0.0696981	0.0717982	inf	0	1	1	epoxide hydrolase 4 [Source:HGNC Symbol;Acc:23758]	NM_173567	.	.	.	NP_775838	.	ENSG00000172031	253152	23758
XLOC_000505	BTBD8	chr1:92545861-92613401	0.290966	0.0412269	0.298089	0.034894	0	1	1	0.199169	0.262633	0	-inf	0	1	1	0.678377	0.477061	0.55772	-0.282548	0	1	1	BTB (POZ) domain containing 8 [Source:HGNC Symbol;Acc:21019]	NM_183242	.	.	.	NP_899065	.	ENSG00000189195	284697	21019
XLOC_000506	KIAA1107	chr1:92632608-92650280	0.535024	0.239291	0.432781	-0.305966	0	1	1	0.162581	0.243005	0.35159	1.11273	0	1	1	0.745926	0.454203	0.764078	0.034687	0	1	1	KIAA1107 [Source:HGNC Symbol;Acc:29192]	NM_015237	.	.	.	NP_056052	.	ENSG00000069712	23285	29192
XLOC_000507	C1orf146	chr1:92683572-92711367	0	0	0	0	0	1	1	0	0	0	0	0	1	1	0	0	0	0	0	1	1	chromosome 1 open reading frame 146 [Source:HGNC Symbol;Acc:24032]	NM_001012425	.	.	.	NP_001012425	.	ENSG00000203910	388649	24032
XLOC_000508	RPAP2	chr1:92711954-92853732	7.22471	7.72848	6.02514	-0.261946	-0.733655	0.45095	0.998064	6.66368	8.45978	7.19538	0.110751	0.113194	0.90675	0.998316	5.06507	7.12806	4.35726	-0.217161	-0.53407	0.58135	0.998601	RNA polymerase II associated protein 2 [Source:HGNC Symbol;Acc:25791]	NM_024813	.	.	.	NP_079089	XP_005271280	ENSG00000122484	79871	25791
XLOC_000509	RPL5	chr1:93297593-93427079	1334.47	1171.4	1352.63	0.0195	0.0775341	0.93475	0.998064	1047.5	1193.36	1671.46	0.674153	0.738664	0.4478	0.998316	1163.92	975.82	928.322	-0.326295	-1.1598	0.23325	0.958878	ribosomal protein L5 [Source:HGNC Symbol;Acc:10360]	NM_000969, NM_000969	XM_005271097, XM_005271098	NR_000006	.	NP_000960, NP_000960	XP_005271155, XP_005271154	ENSG00000122406	6083	10360
XLOC_000510	SNORD21	chr1:93297593-93427079	0	0	0	0	0	1	1	0	0	0	0	0	1	1	0	0	0	0	0	1	1	small nucleolar RNA, C/D box 21 [Source:HGNC Symbol;Acc:10144]	.	.	NR_000006	.	.	.	ENSG00000206680	6083	10144
XLOC_000511	SNORA66	chr1:93297593-93427079	0	0	0	0	0	1	1	0	0	0	0	0	1	1	0	0	0	0	0	1	1	small nucleolar RNA, H/ACA box 66 [Source:HGNC Symbol;Acc:10223]	.	.	NR_002444	.	.	.	ENSG00000207523	26782	10223
XLOC_000512	MTF2	chr1:93544791-93604638	5.06638	5.82518	6.1707	0.284481	0.956021	0.32845	0.980649	4.425	5.05981	5.39952	0.287156	0.369191	0.71535	0.998316	5.43265	6.12741	5.87311	0.112471	0.343777	0.7265	0.998601	metal response element binding transcription factor 2 [Source:HGNC Symbol;Acc:29535]	NM_007358, NM_001164393, NM_001164392, NM_001164391	.	.	.	NP_031384, NP_001157865, NP_001157864, NP_001157863	XP_005270684, XP_005270684, XP_005270684	ENSG00000143033	22823	29535
XLOC_000513	CCDC18	chr1:93646280-93744287	3.33823	2.68482	2.77904	-0.264493	-0.817409	0.4078	0.994556	2.96206	2.20628	2.25817	-0.391447	-0.491426	0.6162	0.998316	2.43972	1.86737	2.71497	0.154224	0.442923	0.6539	0.998601	coiled-coil domain containing 18 [Source:HGNC Symbol;Acc:30370]	NM_206886	XM_005270815, XM_005270816	.	.	NP_996769	XP_005270875, XP_005270874, XP_005270873, XP_005270872	ENSG00000122483	343099	30370
XLOC_000514	DR1	chr1:93811477-93828148	20.2153	19.5304	17.1282	-0.239068	-0.925457	0.3585	0.985741	19.1084	23.4903	23.802	0.316874	0.454966	0.6572	0.998316	20.5284	19.4958	20.7354	0.014475	0.0486802	0.9595	0.998601	down-regulator of transcription 1, TBP-binding (negative cofactor 2) [Source:HGNC Symbol;Acc:3017]	NM_001938	.	.	.	NP_001929	.	ENSG00000117505	1810	3017
XLOC_000515	FNBP1L	chr1:93913687-94020218	12.7593	10.1122	11.8435	-0.107448	-0.40538	0.6757	0.998064	11.681	7.3918	6.70849	-0.800107	-1.0912	0.2518	0.899457	13.7033	11.6319	15.4935	0.177142	0.588149	0.54235	0.998601	formin binding protein 1-like [Source:HGNC Symbol;Acc:20851]	NM_017737, NM_001164473, NM_001024948	.	.	.	NP_060207, NP_001157945, NP_001020119	.	ENSG00000137942	54874	20851
XLOC_000516	LOC100129046	chr1:94027342-94312706	0.355787	0.45368	0.637878	0.84227	0.341063	0.27945	0.965325	0.292389	0.16069	0.0776857	-1.91217	0	1	1	0	0	0	0	0	1	1	.	.	.	.	.	.	.	.	.	.
XLOC_000517	MIR760	chr1:94027342-94312706	0	0	0	0	0	1	1	0	0	0	0	0	1	1	0	0	0	0	0	1	1	microRNA 760 [Source:HGNC Symbol;Acc:33666]	.	.	NR_030621	.	.	.	ENSG00000211575	100126348	33666
XLOC_000518	ABCD3	chr1:94883932-94984219	22.0661	18.9319	17.6518	-0.322015	-1.16906	0.2267	0.950003	20.832	12.7217	9.22642	-1.17496	-1.56099	0.10255	0.689966	19.8984	20.1573	20.3984	0.0358047	0.118107	0.89965	0.998601	ATP-binding cassette, sub-family D (ALD), member 3 [Source:HGNC Symbol;Acc:67]	NM_002858, NM_002858, NM_002858, NM_001122674	XM_005271087, XM_005271088, XM_005271089, XM_005271090	.	.	NP_002849, NP_002849, NP_002849, NP_001116146	XP_005271147, XP_005271146, XP_005271145, XP_005271144	ENSG00000117528	5825	67
XLOC_000519	SLC44A3	chr1:95285897-95360803	0.552038	0.457439	0.783712	0.505556	0.820798	0.3382	0.984012	0.755256	1.08959	0.0808504	-3.22364	-1.69515	0.0102	0.250068	0.559398	0.616588	0.826898	0.563834	0.766259	0.33615	0.998601	solute carrier family 44, member 3 [Source:HGNC Symbol;Acc:28689]	NM_152369, NM_001258343, NM_001258342, NM_001258341, NM_001258341, NM_001258340, NM_001258340, NM_001114106, NM_001114106	XM_005270439, XM_005270439, XM_005270439, XM_005270440, XM_005270441, XM_005270443, XM_005270444, XM_005270444, XM_005270444	.	.	NP_689582, NP_001245272, NP_001245271, NP_001245270, NP_001245270, NP_001245270, NP_001245269, NP_001245269, NP_001245269, NP_001107578, NP_001107578, NP_001107578	XP_005270501, XP_005270501, XP_005270501, XP_005270500, XP_005270499, XP_005270499, XP_005270499, XP_005270498, XP_005270497, XP_005270496, XP_005270496, XP_005270496	ENSG00000143036	126969	28689
XLOC_000520	LOC729970	chr1:95393583-95428826	0.0793908	0	0.487952	2.6197	0	1	1	0.259891	0.0712545	0.0677304	-1.94003	0	1	1	0	0	0.0928853	inf	0	1	1	.	.	.	.	.	.	.	.	.	.
XLOC_000521	RWDD3,TMEM56,TMEM56-RWDD3	chr1:95558072-95712781	17.0989	13.2774	14.337	-0.254155	-0.696531	0.46535	0.998064	22.6826	16.5782	9.37109	-1.2753	-1.31025	0.11695	0.724535	24.4685	19.4786	18.9051	-0.372156	-0.922088	0.3315	0.997851	RWD domain containing 3 [Source:HGNC Symbol;Acc:21393]	NM_015485, NM_001199682, NM_001128142	.	NR_103484	.	NP_056300, NP_001265177, NP_001186611, NP_001121614	.	ENSG00000122481	25950	21393
XLOC_000522	FLJ31662	chr1:95940292-95944912	0	0.0203192	0	0	0	1	1	0	0	0	0	0	1	1	0	0	0	0	0	1	1	.	.	.	.	.	.	.	.	.	.
XLOC_000523	PTBP2	chr1:97187174-97280605	3.24157	3.19807	3.64577	0.169533	0.513311	0.60035	0.998064	2.16541	2.68849	4.09091	0.917783	1.08148	0.2769	0.922382	3.99098	3.21803	3.42026	-0.222635	-0.605723	0.5403	0.998601	polypyrimidine tract binding protein 2 [Source:HGNC Symbol;Acc:17662]	NM_021190	XM_005271084, XM_005271085, XM_005271086	.	XR_246284, XR_246285, XR_246286, XR_246287	NP_067013	XP_005271143, XP_005271142, XP_005271141	ENSG00000117569	58155	17662
XLOC_000524	DPYD-AS1	chr1:97543299-98386615	0	0	0	0	0	1	1	0.278972	0.456223	0.692309	1.3113	0.13498	0.64475	0.998316	0	0	0	0	0	1	1	DPYD antisense RNA 1 [Source:HGNC Symbol;Acc:40195]	.	.	NR_046590	.	.	.	ENSG00000232878	100873932	40195
XLOC_000525	LOC729987	chr1:98676266-98738214	0	0	0	0	0	1	1	0.0242981	0	0	-inf	0	1	1	0.0345191	0	0	-inf	0	1	1	.	.	.	.	.	.	.	.	.	.
XLOC_000526	SNX7	chr1:99127235-99226056	18.7578	16.3044	18.1726	-0.0457211	-0.162816	0.8615	0.998064	13.5966	14.6164	13.1622	-0.046846	-0.0638706	0.94995	0.998316	15.1921	14.1473	16.7346	0.139514	0.441653	0.65005	0.998601	sorting nexin 7 [Source:HGNC Symbol;Acc:14971]	NM_152238, NM_015976	.	.	.	NP_689424, NP_057060	.	ENSG00000162627	51375	14971
XLOC_000527	LOC100129620	chr1:99355800-99614408	0	0	0	0	0	1	1	0	0	0	0	0	1	1	0	0	0	0	0	1	1	.	.	.	.	.	.	.	.	.	.
XLOC_000528	LPPR4	chr1:99729847-99775138	0	0.0112138	0	0	0	1	1	0	0	0	0	0	1	1	0	0	0	0	0	1	1	Lipid phosphate phosphatase-related protein type 4 [Source:UniProtKB/Swiss-Prot;Acc:Q7Z2D5]	NM_014839, NM_001166252	.	.	.	NP_055654, NP_001159724	.	ENSG00000117600	9890	.
XLOC_000529	PALMD	chr1:100111430-100231349	3.02898	2.3998	4.26058	0.492219	1.21504	0.2048	0.944049	5.81427	3.67629	1.83952	-1.66027	-1.62642	0.0976	0.676797	6.55414	4.01112	4.96379	-0.400965	-0.525316	0.43435	0.998601	palmdelphin [Source:HGNC Symbol;Acc:15846]	NM_017734	.	.	.	NP_060204	.	ENSG00000099260	54873	15846
XLOC_000530	AGL	chr1:100315639-100389579	5.17509	4.54206	5.66931	0.131588	0.490336	0.6145	0.998064	4.19917	2.91088	1.98981	-1.07747	-1.40351	0.1462	0.777441	4.26442	4.16717	4.94129	0.212537	0.690784	0.4759	0.998601	amylo-alpha-1, 6-glucosidase, 4-alpha-glucanotransferase [Source:HGNC Symbol;Acc:321]	NM_000646, NM_000645, NM_000644, NM_000643, NM_000642, NM_000028	XM_005270557	.	.	NP_000637, NP_000636, NP_000635, NP_000634, NP_000633, NP_000019	XP_005270614	ENSG00000162688	178	321
XLOC_000531	SLC35A3	chr1:100435344-100492534	3.80187	3.57895	3.46126	-0.135414	-0.460604	0.6326	0.998064	3.72162	3.8809	2.52673	-0.558662	-0.721503	0.4607	0.998316	4.13281	4.75246	4.81157	0.219385	0.67249	0.4921	0.998601	solute carrier family 35 (UDP-N-acetylglucosamine (UDP-GlcNAc) transporter), member A3 [Source:HGNC Symbol;Acc:11023]	NM_012243, NM_012243, NM_001271685, NM_001271684	XM_005270691, XM_005270692, XM_005270693, XM_005270693	.	.	NP_036375, NP_036375, NP_001258614, NP_001258613	XP_005270750, XP_005270750, XP_005270749, XP_005270748	ENSG00000117620	23443	11023
XLOC_000532	HIAT1	chr1:100503788-100548929	26.2317	21.5489	20.356	-0.365854	-1.41976	0.15585	0.923176	22.0616	24.5297	30.9123	0.486642	0.699992	0.48635	0.998316	25.9861	20.3783	20.2144	-0.362358	-1.21699	0.22025	0.947355	hippocampus abundant transcript 1 [Source:HGNC Symbol;Acc:23363]	NM_033055	XM_005271118	.	.	NP_149044	XP_005271175	ENSG00000156875	64645	23363
XLOC_000533	TRMT13	chr1:100598705-100643829	5.13333	5.72255	3.64121	-0.495478	-1.47678	0.13165	0.897662	5.13838	5.63774	4.20636	-0.288739	-0.353087	0.7197	0.998316	5.15635	5.98845	4.31101	-0.258322	-0.733642	0.4532	0.998601	tRNA methyltransferase 13 homolog (S. cerevisiae) [Source:HGNC Symbol;Acc:25502]	NM_019083	.	.	.	NP_061956, NP_061956	XP_005271003, XP_005271002	ENSG00000122435	54482	25502
XLOC_000534	RTCA	chr1:100731713-100758325	14.6809	14.8347	10.9058	-0.428854	-1.53054	0.11995	0.886688	12.8732	17.5555	15.2008	0.239778	0.33938	0.72565	0.998316	11.7223	13.8126	13.2725	0.179186	0.570817	0.55875	0.998601	RNA 3'-terminal phosphate cyclase [Source:HGNC Symbol;Acc:17981]	NM_003729, NM_001130841	XM_005271299	.	.	NP_003720, NP_003720, NP_001124313	XP_005271356, XP_005271355, XP_005271355	ENSG00000137996	8634	17981
XLOC_000535	MIR553	chr1:100731713-100758325	0	0	0	0	0	1	1	0	0	0	0	0	1	1	0	0	0	0	0	1	1	microRNA 553 [Source:HGNC Symbol;Acc:32809]	.	.	NR_030279	.	.	.	ENSG00000207750	693138	32809
XLOC_000536	CDC14A	chr1:100818022-100985833	1.46161	1.41114	1.27244	-0.199969	-0.481018	0.61685	0.998064	1.40375	1.30304	1.04714	-0.422824	-0.452608	0.63665	0.998316	1.06759	1.46063	1.61478	0.596977	1.30281	0.17825	0.914462	cell division cycle 14A [Source:HGNC Symbol;Acc:1718]	NM_033313, NM_033312, NM_033312, NM_003672	XM_005271294, XM_005271295, XM_005271296, XM_005271297	.	.	NP_201570, NP_201569, NP_201569, NP_003663	XP_005271354, XP_005271353, XP_005271352, XP_005271351	ENSG00000079335	8556	1718
XLOC_000537	GPR88	chr1:101003727-101007583	0	0	0	0	0	1	1	0	0	0	0	0	1	1	0	0	0	0	0	1	1	G protein-coupled receptor 88 [Source:HGNC Symbol;Acc:4539]	NM_022049	.	.	.	NP_071332	.	ENSG00000181656	54112	4539
XLOC_000538	VCAM1	chr1:101185195-101204601	0	0	0	0	0	1	1	0	0	0	0	0	1	1	0	0	0	0	0	1	1	vascular cell adhesion molecule 1 [Source:HGNC Symbol;Acc:12663]	NM_080682, NM_001199834, NM_001078	.	.	.	NP_542413, NP_001186763, NP_001069	.	ENSG00000162692	7412	12663
XLOC_000539	SLC30A7	chr1:101361631-101447311	3.84019	3.55343	2.70961	-0.503093	-1.76009	0.07485	0.799587	3.82166	4.80078	6.40251	0.744438	1.04947	0.2535	0.901382	3.5495	3.40346	3.73493	0.0734628	0.229373	0.80385	0.998601	solute carrier family 30 (zinc transporter), member 7 [Source:HGNC Symbol;Acc:19306]	NM_133496, NM_001144884	.	.	.	NP_598003, NP_598003, NP_001138356, NP_001138356	XP_005270561, XP_005270561, XP_005270561, XP_005270560, XP_005270560, XP_005270560	ENSG00000162695	148867	19306
XLOC_000540	S1PR1	chr1:101702304-101707076	0	0	0	0	0	1	1	0	0	0.0190369	inf	0	1	1	0.033031	0	0	-inf	0	1	1	sphingosine-1-phosphate receptor 1 [Source:HGNC Symbol;Acc:3165]	NM_001400	.	.	.	NP_001391	.	ENSG00000170989	1901	3165
XLOC_000541	DNAJA1P5	chr1:102268126-102462790	0	0	0	0	0	1	1	0	0	0.67329	inf	-nan	0.0952	0.67113	0	0	0	0	0	1	1	DnaJ (Hsp40) homolog, subfamily A, member 1 pseudogene 5 [Source:HGNC Symbol;Acc:39341]	.	.	NR_033424	.	.	.	ENSG00000162699	94236	39341
XLOC_000542	AMY2B,RNPC3	chr1:104068577-104122149	6.18743	3.54988	4.67064	-0.40572	-1.15473	0.2404	0.95334	6.0285	3.20697	3.65691	-0.721174	-0.858313	0.39015	0.995142	6.16203	3.96637	5.0075	-0.299314	-0.800021	0.40875	0.998601	amylase, alpha 2B (pancreatic) [Source:HGNC Symbol;Acc:478]	NM_020978, NM_020978	XM_005270764, XM_005270765	NR_024438	.	NP_066188, NP_066188	XP_005270822, XP_005270821	ENSG00000240038	280	478
XLOC_000543	ACTG1P4	chr1:104068577-104122149	0	0	0.0349542	inf	0	1	1	0.0561451	0.0617538	0.0600187	0.0962504	0	1	1	0.166527	0.0843678	0.0430344	-1.95219	0	1	1	actin, gamma 1 pseudogene 4 [Source:HGNC Symbol;Acc:149]	.	.	.	.	.	.	ENSG00000236085	.	149
XLOC_000544	AMY2A	chr1:104159998-104168400	0	0	0	0	0	1	1	0	0	0	0	0	1	1	0	0	0	0	0	1	1	amylase, alpha 2A (pancreatic) [Source:HGNC Symbol;Acc:477]	NM_000699	.	.	.	NP_000690	.	ENSG00000243480	279	477
XLOC_000545	AMY1A	chr1:104198140-104207173	0	0	0	0	0	1	1	0	0	0	0	0	1	1	0	0	0	0	0	1	1	amylase, alpha 1A (salivary) [Source:HGNC Symbol;Acc:474]	NM_004038, NM_004038, NM_001008221, NM_001008221	XM_005270755, XM_005270755, XM_005270756, XM_005270756	.	.	NP_004029, NP_004029, NP_001008222, NP_001008222	XP_005270813, XP_005270813, XP_005270812, XP_005270812	ENSG00000237763	276	474
XLOC_000546	AMY1A	chr1:104292278-104301311	0	0	0	0	0	1	1	0	0	0	0	0	1	1	0	0	0	0	0	1	1	amylase, alpha 1A (salivary) [Source:HGNC Symbol;Acc:474]	NM_004038, NM_004038, NM_001008221, NM_001008221	XM_005270755, XM_005270755, XM_005270756, XM_005270756	.	.	NP_004029, NP_004029, NP_001008222, NP_001008222	XP_005270813, XP_005270813, XP_005270812, XP_005270812	ENSG00000237763	276	474
XLOC_000547	LOC100129138	chr1:104615644-104619693	0.0596571	0	0	-inf	0	1	1	0	0	0	0	0	1	1	0	0	0	0	0	1	1	.	.	.	.	.	.	.	.	.	.
XLOC_000548	PRMT6	chr1:107599266-107601916	11.8631	14.1704	10.0097	-0.245092	-0.868681	0.388	0.988733	13.9806	10.6417	3.46354	-2.01311	-2.62351	0.0134	0.285882	10.8064	16.0975	10.2899	-0.0706506	-0.21631	0.825	0.998601	protein arginine methyltransferase 6 [Source:HGNC Symbol;Acc:18241]	NM_018137	.	.	.	NP_060607	.	ENSG00000198890	55170	18241
XLOC_000549	NTNG1	chr1:107682628-108024475	0	0.0190122	0	0	0	1	1	0.0184332	0	0	-inf	0	1	1	0	0	0	0	0	1	1	netrin G1 [Source:HGNC Symbol;Acc:23319]	NM_014917, NM_001113228, NM_001113226	XM_005270630	.	.	NP_055732, NP_001106699, NP_001106697	XP_005270687, XP_005270686, XP_005270686	ENSG00000162631	22854	23319
XLOC_000550	VAV3-AS1	chr1:108113781-108537229	0	0	0	0	0	1	1	0	0	0	0	0	1	1	0	0	0	0	0	1	1	VAV3 antisense RNA 1 [Source:HGNC Symbol;Acc:40608]	.	.	NR_046653	.	.	.	ENSG00000230489	100873946	40608
XLOC_000551	NBPF6	chr1:108992903-109013260	0	0	0	0	0	1	1	0	0	0	0	0	1	1	0	0	0	0	0	1	1	neuroblastoma breakpoint family, member 6 [Source:HGNC Symbol;Acc:31988]	NM_001143988, NM_001143987	XM_005271143, XM_005271144	.	.	NP_001137460, NP_001137459	XP_005271201, XP_005271200	ENSG00000186086	653149	31988
XLOC_000552	FAM102B	chr1:109102970-109181949	6.73551	6.66734	8.19837	0.283548	1.06007	0.2823	0.966419	6.0397	5.38291	3.7333	-0.694024	-0.944921	0.3428	0.97368	19.6459	16.0395	30.0458	0.612933	2.16326	0.0319	0.553464	family with sequence similarity 102, member B [Source:HGNC Symbol;Acc:27637]	NM_001010883	XM_005270772	.	.	NP_001010883	XP_005270829	ENSG00000162636	284611	27637
XLOC_000553	PRPF38B	chr1:109234931-109244422	12.822	13.4762	11.9013	-0.107508	-0.406642	0.67205	0.998064	13.3728	11.4937	26.4611	0.984567	1.40616	0.1546	0.791216	14.0762	15.1953	15.7089	0.158326	0.535575	0.58155	0.998601	pre-mRNA processing factor 38B [Source:HGNC Symbol;Acc:25512]	NM_018061	.	.	.	NP_060531	.	ENSG00000134186	55119	25512
XLOC_000554	FNDC7	chr1:109255555-109285367	0.0213806	0.0181705	0.0219062	0.0350337	0	1	1	0	0.0387913	0.0948595	inf	0	1	1	0.0489949	0.0245259	0	-inf	0	1	1	fibronectin type III domain containing 7 [Source:HGNC Symbol;Acc:26668]	NM_001144937	XM_005270550	.	.	NP_001138409	XP_005270607	ENSG00000143107	163479	26668
XLOC_000555	STXBP3	chr1:109289284-109352148	18.3089	13.1063	11.7004	-0.64599	-2.36597	0.0221	0.578541	15.3189	13.9999	17.8759	0.2227	0.317421	0.7522	0.998316	13.7861	13.3868	13.2532	-0.0568774	-0.184658	0.8504	0.998601	syntaxin binding protein 3 [Source:HGNC Symbol;Acc:11446]	NM_007269	.	.	.	NP_009200	.	ENSG00000116266	6814	11446
XLOC_000556	SRG7	chr1:109358519-109401146	0	0	0	0	0	1	1	0	0	0	0	0	1	1	0	0	0	0	0	1	1	spermatogenesis-related gene 7|AKNAD1 antisense RNA 1	.	.	NR_034168	.	.	.	ENSG00000203897	642864	41198
XLOC_000557	GPSM2	chr1:109419602-109506111	10.6402	8.65751	11.3219	0.0895889	0.222391	0.82005	0.998064	8.30581	5.95176	4.23181	-0.972846	-0.696932	0.4856	0.998316	10.8457	8.72357	15.1469	0.4819	1.16089	0.23585	0.959332	G-protein signaling modulator 2 [Source:HGNC Symbol;Acc:29501]	NM_013296	XM_005270786	.	.	NP_037428	XP_005270844, XP_005270844, XP_005270843	ENSG00000121957	29899	29501
XLOC_000558	TMEM167B	chr1:109633402-109639554	9.22254	10.7087	9.42461	0.0312683	0.108806	0.90895	0.998064	9.88702	16.0296	30.6179	1.63077	2.30632	0.0254	0.385275	12.6186	14.4333	12.7697	0.0171804	0.0555943	0.951	0.998601	transmembrane protein 167B [Source:HGNC Symbol;Acc:30187]	NM_020141	.	.	.	NP_064526	.	ENSG00000215717	56900	30187
XLOC_000559	SCARNA2	chr1:109642814-109643234	0.503467	0.428927	0	-inf	0	1	1	0.403854	0.657249	0.385494	-0.0671256	0	1	1	0	0	0.501985	inf	0	1	1	small Cajal body-specific RNA 2 [Source:HGNC Symbol;Acc:32558]	.	.	NR_003023	.	.	.	ENSG00000270066	677766	32558
XLOC_000560	KIAA1324	chr1:109656584-109749403	0.202306	0.180957	0.141828	-0.512401	0	1	1	0.535922	0.300031	0.180857	-1.56718	0	1	1	0.194305	0.193731	0.0989498	-0.973558	0	1	1	KIAA1324 [Source:HGNC Symbol;Acc:29618]	NM_020775, NM_001284352, NM_001267048	.	.	.	NP_065826, NP_001271282, NP_001271281, NP_001253977	.	ENSG00000116299	57535	29618
XLOC_000561	SARS	chr1:109756514-109780804	72.5162	75.6337	97.1272	0.421571	1.71988	0.07245	0.795173	72.7986	163.953	220.006	1.59556	2.13675	0.041	0.478937	61.871	55.5381	61.2461	-0.0146452	-0.0515259	0.95915	0.998601	seryl-tRNA synthetase [Source:HGNC Symbol;Acc:10537]	NM_006513	.	NR_034072	.	NP_006504	.	ENSG00000031698	6301	10537
XLOC_000562	CELSR2	chr1:109792640-109818378	2.24948	3.10472	3.061	0.444414	1.57651	0.11985	0.886484	2.50083	1.29394	0.373625	-2.74274	-3.08662	0.00825	0.227189	4.92428	4.76016	5.38113	0.127994	0.423221	0.66995	0.998601	cadherin, EGF LAG seven-pass G-type receptor 2 [Source:HGNC Symbol;Acc:3231]	NM_001408	.	.	.	NP_001399	XP_005270637	ENSG00000143126	1952	3231
XLOC_000563	SYPL2	chr1:110009099-110024764	0.0342302	0.0436339	0	-inf	0	1	1	0	0.0310768	0	0	0	1	1	0.0265922	0.0268224	0.0272474	0.0351168	0	1	1	synaptophysin-like 2 [Source:HGNC Symbol;Acc:27638]	NM_001040709	.	.	.	NP_001035799	XP_005270831, XP_005270830	ENSG00000143028	284612	27638
XLOC_000564	ATXN7L2	chr1:110026560-110035420	1.87258	2.3042	1.8613	-0.00872148	-0.020547	0.979	0.998064	1.65702	1.29149	1.48129	-0.161738	-0.159291	0.87645	0.998316	1.63338	1.98014	1.65008	0.0146813	0.0286718	0.9666	0.998601	ataxin 7-like 2 [Source:HGNC Symbol;Acc:28713]	NM_153340	XM_005270446	.	.	NP_699171	XP_005270503	ENSG00000162650	127002	28713
XLOC_000565	CYB561D1	chr1:110036657-110043063	1.99205	1.8988	1.25051	-0.671737	-1.81842	0.0601	0.76646	2.35165	1.57076	1.18876	-0.98421	-1.14799	0.24585	0.892639	3.24287	2.56155	2.63195	-0.301139	-0.823666	0.40215	0.998601	cytochrome b561 family, member D1 [Source:HGNC Symbol;Acc:26804]	NM_182580, NM_001134404, NM_001134403, NM_001134402, NM_001134400	XM_005270775, XM_005270776, XM_005270776, XM_005270777	.	.	NP_872386, NP_001127876, NP_001127875, NP_001127874, NP_001127872	XP_005270834, XP_005270833, XP_005270833, XP_005270832	ENSG00000174151	284613	26804
XLOC_000566	GPR61	chr1:110082493-110088455	0.0232943	0	0	-inf	0	1	1	0	0	0	0	0	1	1	0	0	0	0	0	1	1	G protein-coupled receptor 61 [Source:HGNC Symbol;Acc:13300]	NM_031936	XM_005271246	.	.	NP_114142	XP_005271303	ENSG00000156097	83873	13300
XLOC_000567	GNAI3	chr1:110091185-110138454	23.8095	20.2787	21.0391	-0.17846	-0.723319	0.4679	0.998064	19.8069	16.3427	33.4032	0.75398	1.07168	0.27175	0.917488	17.4316	16.4765	16.9891	-0.0371028	-0.127044	0.89665	0.998601	guanine nucleotide binding protein (G protein), alpha inhibiting activity polypeptide 3 [Source:HGNC Symbol;Acc:4387]	NM_006496	.	.	.	NP_006487	.	ENSG00000065135	2773	4387
XLOC_000568	MIR197	chr1:110141514-110141589	0	0	0	0	0	1	1	0	0	0	0	0	1	1	0	0	0	0	0	1	1	microRNA 197 [Source:HGNC Symbol;Acc:31569]	.	.	NR_029583	.	.	.	ENSG00000207709	406974	31569
XLOC_000569	AMPD2	chr1:110162434-110174677	12.9598	18.2018	16.4706	0.345854	1.32001	0.17595	0.932519	11.4238	12.2705	12.8968	0.174972	0.239303	0.8139	0.998316	16.9183	19.2486	16.905	-0.00113115	-0.00376097	0.9966	0.998613	adenosine monophosphate deaminase 2 [Source:HGNC Symbol;Acc:469]	NM_203404, NM_139156, NM_004037, NM_001257361, NM_001257360	XM_005270752	.	.	NP_981949, NP_631895, NP_004028, NP_001244290, NP_001244289	XP_005270809	ENSG00000116337	271	469
XLOC_000570	GSTM4	chr1:110198697-110208123	49.7159	48.0728	60.4151	0.281202	1.10262	0.263	0.960288	38.158	31.5694	5.0088	-2.92945	-3.6595	0.00105	0.0717577	36.7261	38.028	38.1304	0.0541351	0.1798	0.85265	0.998601	glutathione S-transferase mu 4 [Source:HGNC Symbol;Acc:4636]	NM_147148, NM_000850	.	NR_024538	.	NP_671489, NP_000841	.	ENSG00000168765	2948	4636
XLOC_000571	GSTM2	chr1:110210643-110226619	8.61586	11.1396	9.99174	0.213742	0.619492	0.53095	0.998064	7.09032	5.91546	0.727402	-3.28503	-3.05573	0.01325	0.284799	20.2304	17.0263	19.8536	-0.0271187	-0.0823004	0.9347	0.998601	glutathione S-transferase mu 2 (muscle) [Source:HGNC Symbol;Acc:4634]	NM_001142368, NM_000848	.	.	.	NP_001135840, NP_000839	.	ENSG00000213366	2946	4634
XLOC_000572	GSTM1	chr1:110230417-110236367	82.3605	76.2038	82.8275	0.00815713	0.0321179	0.9714	0.998064	67.2098	54.5772	12.29	-2.45119	-3.29008	0.00165	0.0928629	110.122	98.4369	89.2861	-0.302592	-1.05546	0.27815	0.983557	glutathione S-transferase mu 1 [Source:HGNC Symbol;Acc:4632]	NM_146421, NM_000561, NM_000561, NM_000561	XM_005270781, XM_005270782, XM_005270783	.	.	NP_666533, NP_000552, NP_000552, NP_000552	XP_005270840, XP_005270839, XP_005270838	ENSG00000134184	2944	4632
XLOC_000573	GSTM5	chr1:110254863-110260890	0.132655	0.0375897	0.135904	0.034916	0	1	1	0.0363401	0.19972	0.11588	1.673	0	1	1	0.0588752	0.117304	0.119674	1.02338	0	1	1	glutathione S-transferase mu 5 [Source:HGNC Symbol;Acc:4637]	NM_000851, NM_000851	XM_005270784, XM_005270785, XM_005270785	.	.	NP_000842, NP_000842	XP_005270842, XP_005270842, XP_005270841	ENSG00000134201	2949	4637
XLOC_000574	CSF1	chr1:110453232-110473616	7.0376	5.50404	6.08469	-0.2099	-0.714581	0.4649	0.998064	11.4621	5.7549	3.63559	-1.65661	-2.22974	0.0192	0.339218	19.8265	17.8397	14.1016	-0.491575	-1.62555	0.10005	0.799083	colony stimulating factor 1 (macrophage) [Source:HGNC Symbol;Acc:2432]	NM_172212, NM_172211, NM_172210, NM_000757	.	.	.	NP_757351, NP_757350, NP_757349, NP_000748	.	ENSG00000184371	1435	2432
XLOC_000575	AHCYL1	chr1:110527386-110566364	59.8713	48.0537	56.5929	-0.081244	-0.336114	0.736	0.998064	66.1246	50.5855	44.9969	-0.555362	-0.742759	0.46895	0.998316	58.7133	48.9332	58.772	0.00144074	0.00521301	0.99545	0.998601	adenosylhomocysteinase-like 1 [Source:HGNC Symbol;Acc:344]	NM_006621, NM_001242676, NM_001242675, NM_001242674, NM_001242673	XM_005270388, XM_005270388, XM_005270388	.	.	NP_006612, NP_001229605, NP_001229604, NP_001229603, NP_001229602	XP_005270445, XP_005270445, XP_005270445	ENSG00000168710	10768	344
XLOC_000576	STRIP1	chr1:110574198-110597263	5.90308	6.87126	6.49314	0.13745	0.457973	0.6398	0.998064	6.53342	6.48595	6.6791	0.0318148	0.0433877	0.9638	0.998316	6.33972	7.71953	6.20287	-0.0314834	-0.0944778	0.91945	0.998601	striatin interacting protein 1 [Source:HGNC Symbol;Acc:25916]	NM_033088, NM_001270768	.	.	.	NP_149079, NP_001257697	.	ENSG00000143093	85369	25916
XLOC_000577	UBL4B	chr1:110655061-110656569	0	0	0	0	0	1	1	0	0	0.040367	inf	0	1	1	0	0.0629283	0	0	0	1	1	ubiquitin-like 4B [Source:HGNC Symbol;Acc:32309]	NM_203412	.	.	.	NP_981957	.	ENSG00000186150	164153	32309
XLOC_000578	SLC6A17	chr1:110693131-110744823	0	0	0	0	0	1	1	0	0	0	0	0	1	1	0	0	0	0	0	1	1	solute carrier family 6 (neutral amino acid transporter), member 17 [Source:HGNC Symbol;Acc:31399]	NM_001010898	XM_005271375	.	.	NP_001010898	XP_005271432	ENSG00000197106	388662	31399
XLOC_000579	KCNC4	chr1:110753335-110776674	1.16799	1.56918	1.27037	0.121222	0.296722	0.7634	0.998064	1.01461	1.42467	1.35154	0.413673	0.447365	0.6398	0.998316	1.11492	1.56868	1.51641	0.443725	0.894806	0.3581	0.998601	potassium voltage-gated channel, Shaw-related subfamily, member 4 [Source:HGNC Symbol;Acc:6236]	NM_004978, NM_001039574	.	NR_036437	.	NP_004969, NP_001034663	.	ENSG00000116396	3749	6236
XLOC_000580	RBM15	chr1:110881944-110889303	5.50687	5.64387	8.38072	0.605843	2.05732	0.0351	0.669473	5.29741	5.16343	23.3975	2.143	2.89782	0.0048	0.170741	4.63473	4.743	6.62053	0.514461	1.4882	0.12775	0.846657	RNA binding motif protein 15 [Source:HGNC Symbol;Acc:14959]	NM_022768, NM_001201545	.	.	.	NP_073605, NP_001188474	.	ENSG00000162775	64783	14959
XLOC_000581	PROK1	chr1:110993787-110999976	0	0.0438118	0	0	0	1	1	0	0	0	0	0	1	1	0	0	0	0	0	1	1	prokineticin 1 [Source:HGNC Symbol;Acc:18454]	NM_032414	.	.	.	NP_115790	.	ENSG00000143125	84432	18454
XLOC_000582	CYMP	chr1:111023387-111033891	0	0	0	0	0	1	1	0	0	0	0	0	1	1	0	0	0	0	0	1	1	chymosin pseudogene [Source:HGNC Symbol;Acc:2588]	.	.	NR_003599	.	.	.	ENSG00000240194	643160	2588
XLOC_000583	CD53	chr1:111413820-111442558	0	0	0	0	0	1	1	0	0.0399588	0.270824	inf	0	1	1	0	0	0	0	0	1	1	CD53 molecule [Source:HGNC Symbol;Acc:1686]	NM_001040033, NM_000560	XM_005271352	.	.	NP_001035122, NP_000551	XP_005271409	ENSG00000143119	963	1686
XLOC_000584	CEPT1	chr1:111659953-111727724	11.9319	10.6691	11.3334	-0.0742445	-0.193663	0.8447	0.998064	10.8135	11.0743	9.74292	-0.150402	-0.134213	0.8956	0.998316	8.46041	10.1106	10.0913	0.254306	0.559867	0.5669	0.998601	choline/ethanolamine phosphotransferase 1 [Source:HGNC Symbol;Acc:24289]	NM_006090, NM_001007794	.	.	.	NP_006081, NP_001007795	.	ENSG00000134255	10390	24289
XLOC_000585	CHI3L2	chr1:111770280-111786062	0.292555	0.202471	0.0998926	-1.55026	0	1	1	0.961272	0.344014	0.679425	-0.50063	-0.400496	0.6731	0.998316	0	0.0546329	0	0	0	1	1	chitinase 3-like 2 [Source:HGNC Symbol;Acc:1933]	NM_004000, NM_001025199, NM_001025197	.	.	.	NP_003991, NP_001020370, NP_001020368	.	ENSG00000064886	1117	1933
XLOC_000586	CHIAP2	chr1:111823145-111828730	0.0234715	0	0	-inf	0	1	1	0	0	0.0207972	inf	0	1	1	0	0	0	0	0	1	1	chitinase, acidic pseudogene 2 [Source:HGNC Symbol;Acc:44463]	.	.	NR_003928	.	.	.	ENSG00000203878	149620	44463
XLOC_000587	CHIA	chr1:111833473-111863188	0	0	0	0	0	1	1	0	0	0	0	0	1	1	0	0	0	0	0	1	1	chitinase, acidic [Source:HGNC Symbol;Acc:17432]	NM_201653, NM_021797, NM_001258005, NM_001258004, NM_001258003, NM_001258002, NM_001258001, NM_001040623	.	.	.	NP_970615, NP_068569, NP_001244934, NP_001244933, NP_001244932, NP_001244931, NP_001244930, NP_001035713	.	ENSG00000134216	27159	17432
XLOC_000588	PIFO	chr1:111889194-111895639	0.56825	0.289784	0.436652	-0.38004	0	1	1	0.187156	0.283153	0.0501792	-1.89908	0	1	1	0.50974	0.321449	0.552257	0.115581	0	1	1	primary cilia formation [Source:HGNC Symbol;Acc:27009]	NM_181643, NM_181643, NM_181643	XM_005270471, XM_005270472, XM_005270474	.	.	NP_857594, NP_857594, NP_857594	XP_005270531, XP_005270530, XP_005270529, XP_005270528	ENSG00000173947	128344	27009
XLOC_000589	ATP5F1	chr1:111982511-112004525	132.463	114.631	132.859	0.00430833	0.0165277	0.9869	0.998064	111.789	108.359	71.9665	-0.635384	-0.797132	0.41035	0.998316	94.6354	97.7306	95.2301	0.00903799	0.0293735	0.97805	0.998601	ATP synthase, H+ transporting, mitochondrial Fo complex, subunit B1 [Source:HGNC Symbol;Acc:840]	NM_001688	XM_005270929	.	.	NP_001679	XP_005270986	ENSG00000116459	515	840
XLOC_000590	C1orf162	chr1:112016603-112021134	0.332544	0.141414	0.425803	0.356644	0	1	1	0.408045	0.0745646	0.282997	-0.52794	0	1	1	0.799581	0.674524	0.46289	-0.788576	0	1	1	chromosome 1 open reading frame 162 [Source:HGNC Symbol;Acc:28344]	NM_174896	XM_005270475	.	.	NP_777556	XP_005270532	ENSG00000143110	128346	28344
XLOC_000591	RAP1A	chr1:112162404-112256101	18.5592	15.8399	16.1009	-0.204997	-0.72946	0.455	0.998064	17.4267	18.8497	23.47	0.429523	0.606676	0.53065	0.998316	17.8896	17.8036	15.2629	-0.229092	-0.720117	0.45445	0.998601	RAP1A, member of RAS oncogene family [Source:HGNC Symbol;Acc:9855]	NM_002884, NM_001010935	.	.	XR_246288	NP_002875, NP_001010935	.	ENSG00000116473	5906	9855
XLOC_000592	LOC100506343	chr1:112264685-112310199	0.136999	0.029112	0.14036	0.0349693	0	1	1	0	0.0893986	0.111151	inf	0	1	1	0.0448966	0.0445454	0.04107	-0.128521	0	1	1	.	.	.	.	.	.	.	.	.	.
XLOC_000593	DDX20	chr1:112264685-112310199	9.54374	8.89644	8.1487	-0.227986	-0.802384	0.41425	0.997053	8.00479	6.36245	9.89973	0.306524	0.418576	0.66085	0.998316	6.0636	7.83196	6.49057	0.0981721	0.287619	0.76515	0.998601	DEAD (Asp-Glu-Ala-Asp) box polypeptide 20 [Source:HGNC Symbol;Acc:2743]	NM_007204	.	.	.	NP_009135	.	ENSG00000064703	11218	2743
XLOC_000594	LOC643355	chr1:112533189-112541463	0	0	0	0	0	1	1	0	0	0	0	0	1	1	0	0	0	0	0	1	1	.	.	.	.	.	.	.	.	.	.
XLOC_000595	CTTNBP2NL	chr1:112938799-113003786	3.44775	3.16776	2.81507	-0.292486	-0.969644	0.3299	0.980967	3.48495	2.99671	4.40138	0.33682	0.456066	0.6475	0.998316	4.20273	3.69814	3.47138	-0.275816	-0.854008	0.3891	0.998601	CTTNBP2 N-terminal like [Source:HGNC Symbol;Acc:25330]	NM_018704	XM_005271034	.	.	NP_061174	XP_005271091	ENSG00000143079	55917	25330
XLOC_000596	WNT2B	chr1:113010039-113063910	0.133876	0.256034	0.138094	0.0447534	0	1	1	0.110165	0.212127	0.471239	2.09679	0	1	1	0.21084	0.224677	0.320695	0.605053	0	1	1	wingless-type MMTV integration site family, member 2B [Source:HGNC Symbol;Acc:12781]	NM_024494, NM_004185	.	.	.	NP_078613, NP_004176	.	ENSG00000134245	7482	12781
XLOC_000597	CAPZA1	chr1:113162074-113214241	84.8175	77.7873	72.4631	-0.227115	-0.947175	0.33335	0.982542	78.1555	81.2877	101.705	0.379976	0.520265	0.5922	0.998316	75.4807	78.5199	67.5956	-0.159178	-0.575193	0.56565	0.998601	capping protein (actin filament) muscle Z-line, alpha 1 [Source:HGNC Symbol;Acc:1488]	NM_006135	.	.	.	NP_006126	.	ENSG00000116489	829	1488
XLOC_000598	MOV10	chr1:113217047-113243368	8.97725	10.4649	13.7121	0.611104	2.26702	0.0202	0.558268	8.10239	5.6886	5.50697	-0.557088	-0.759779	0.4355	0.998316	16.6406	12.7934	18.9489	0.187406	0.628628	0.51625	0.998601	Mov10, Moloney leukemia virus 10, homolog (mouse) [Source:HGNC Symbol;Acc:7200]	NM_020963, NM_001286072, NM_001286072, NM_001286072, NM_001130079	XM_005270868, XM_005270869, XM_005270870, XM_005270871, XM_005270872	.	.	NP_066014, NP_001273001, NP_001273001, NP_001123551	XP_005270930, XP_005270930, XP_005270930, XP_005270929, XP_005270927, XP_005270926, XP_005270925	ENSG00000155363	4343	7200
XLOC_000599	FAM19A3	chr1:113263188-113269856	0	0	0.0709931	inf	0	1	1	0	0	0	0	0	1	1	0	0	0	0	0	1	1	family with sequence similarity 19 (chemokine (C-C motif)-like), member A3 [Source:HGNC Symbol;Acc:21590]	NM_182759, NM_001004440	XM_005270766, XM_005270766	.	.	NP_877436, NP_001004440	XP_005270823, XP_005270823	ENSG00000184599	284467	21590
XLOC_000600	AKR7A2P1	chr1:113454469-113498975	0.107372	0.0912868	0.109998	0.0348672	0	1	1	0.044071	0.0968239	0.0931939	1.08041	0	1	1	0	0	0	0	0	1	1	aldo-keto reductase family 7, member A2 pseudogene 1 [Source:HGNC Symbol;Acc:24062]	.	.	NR_002796	.	.	.	ENSG00000229020	246182	24062
XLOC_000601	LRIG2	chr1:113615830-113667342	1.55813	1.41966	1.41542	-0.138587	-0.353861	0.72205	0.998064	1.33783	1.61908	2.5608	0.936695	1.08677	0.2836	0.927302	1.92373	2.05196	2.4679	0.35938	0.931319	0.3531	0.998601	leucine-rich repeats and immunoglobulin-like domains 2 [Source:HGNC Symbol;Acc:20889]	NM_014813	.	.	.	NP_055628	.	ENSG00000198799	9860	20889
XLOC_000602	MAGI3	chr1:113933474-114228545	2.60329	2.17382	2.3271	-0.161802	-0.524443	0.58475	0.998064	3.12891	1.6221	1.39661	-1.16373	-1.46999	0.1402	0.767119	2.01407	1.75285	2.26798	0.171295	0.492284	0.61995	0.998601	membrane associated guanylate kinase, WW and PDZ domain containing 3 [Source:HGNC Symbol;Acc:29647]	NM_152900, NM_001142782	XM_005270736, XM_005270737	.	.	NP_690864, NP_001136254	XP_005270794, XP_005270793	ENSG00000081026	260425	29647
XLOC_000603	AP4B1-AS1	chr1:114356432-114447741	0.395665	0.336334	0	-inf	0	1	1	0.292817	0.178863	0.381404	0.38132	0	1	1	0	0	0	0	0	1	1	AP4B1 antisense RNA 1 [Source:HGNC Symbol;Acc:44114]	.	.	NR_037864	.	.	.	ENSG00000226167	100287722	44114
XLOC_000604	DCLRE1B	chr1:114447914-114456708	5.80464	5.83237	4.75793	-0.286872	-0.957917	0.32655	0.97979	4.64522	3.09996	1.77774	-1.3857	-1.6624	0.11115	0.714462	4.26019	4.85516	3.36251	-0.341379	-0.962952	0.33395	0.998601	DNA cross-link repair 1B [Source:HGNC Symbol;Acc:17641]	NM_022836	.	.	.	NP_073747	XP_005271187	ENSG00000118655	64858	17641
XLOC_000605	HIPK1	chr1:114471995-114520491	5.48994	6.1914	5.03881	-0.12371	-0.462997	0.6259	0.998064	6.14343	6.1814	11.1779	0.86353	1.18869	0.21465	0.864671	7.0507	6.86087	7.40509	0.0707506	0.236231	0.80765	0.998601	homeodomain interacting protein kinase 1 [Source:HGNC Symbol;Acc:19006]	NM_198269, NM_198268, NM_181358, NM_152696	XM_005270609, XM_005270610, XM_005270612, XM_005270613	.	.	NP_938010, NP_938009, NP_852003, NP_689909	XP_005270670, XP_005270669, XP_005270668, XP_005270667, XP_005270666	ENSG00000163349	204851	19006
XLOC_000606	OLFML3	chr1:114522029-114524875	2.40865	1.59955	1.88934	-0.35034	-0.790239	0.43075	0.997552	13.0936	6.94388	0.660483	-4.3092	-4.32787	0.003	0.131542	17.373	17.3924	13.7906	-0.333162	-1.04916	0.29315	0.987759	olfactomedin-like 3 [Source:HGNC Symbol;Acc:24956]	NM_020190, NM_001286352	.	.	.	NP_064575, NP_001273282, NP_001273281	.	ENSG00000116774	56944	24956
XLOC_000607	SYCP1	chr1:115397454-115537990	0	0	0	0	0	1	1	0	0	0	0	0	1	1	0	0	0	0	0	1	1	synaptonemal complex protein 1 [Source:HGNC Symbol;Acc:11487]	NM_003176, NM_003176, NM_001282541, NM_001282541	XM_005271154, XM_005271154, XM_005271157, XM_005271157	.	.	NP_003167, NP_003167, NP_003167, NP_001269471, NP_001269470, NP_001269470, NP_001269470	XP_005271214, XP_005271214, XP_005271212, XP_005271212, XP_005271212, XP_005271211, XP_005271211	ENSG00000198765	6847	11487
XLOC_000608	TSHB	chr1:115572414-115576941	0	0	0	0	0	1	1	0	0	0	0	0	1	1	0	0	0	0	0	1	1	thyroid stimulating hormone, beta [Source:HGNC Symbol;Acc:12372]	NM_001277991, NM_000549	.	.	.	NP_001264920, NP_000540	.	ENSG00000134200	7252	12372
XLOC_000609	VANGL1	chr1:116184573-116240845	9.48849	8.62866	9.35854	-0.0198946	-0.0789491	0.93385	0.998064	8.38878	5.85665	1.81086	-2.21179	-2.96476	0.0055	0.183895	8.55828	9.8115	9.9317	0.214721	0.727092	0.45705	0.998601	VANGL planar cell polarity protein 1 [Source:HGNC Symbol;Acc:15512]	NM_138959, NM_001172412, NM_001172411	.	.	.	NP_620409, NP_001165883, NP_001165882	.	ENSG00000173218	81839	15512
XLOC_000610	SLC22A15	chr1:116519118-116612675	0.108572	0.0345983	0.027811	-1.96493	0	1	1	0.0223891	0.0863057	0.94442	5.39856	3.6153	0.17645	0.818253	0.312681	0.484272	0.389542	0.317088	0	1	1	solute carrier family 22, member 15 [Source:HGNC Symbol;Acc:20301]	NM_018420	XM_005271006	.	.	NP_060890, NP_060890	XP_005271063, XP_005271062, XP_005271061	ENSG00000163393	55356	20301
XLOC_000611	MAB21L3	chr1:116654375-116677861	1.49461	1.56199	0.889842	-0.748149	-1.68088	0.0911	0.835634	2.16408	0.733053	1.11208	-0.960499	-0.993207	0.33275	0.96782	0	0.0242299	0	0	0	1	1	mab-21-like 3 (C. elegans) [Source:HGNC Symbol;Acc:26787]	NM_152367	.	.	.	NP_689580	.	ENSG00000173212	126868	26787
XLOC_000612	ATP1A1	chr1:116915794-116961244	102.875	103.045	132.214	0.361982	1.50039	0.12355	0.889213	98.3465	88.3891	105.962	0.107607	0.139813	0.87845	0.998316	117.996	109.231	142.987	0.277153	1.01261	0.29025	0.987287	ATPase, Na+/K+ transporting, alpha 1 polypeptide [Source:HGNC Symbol;Acc:799]	NM_001160234, NM_001160233, NM_000701	.	.	.	NP_001153706, NP_001153705, NP_000692	XP_005270947, XP_005270947, XP_005270947	ENSG00000163399	476	799
XLOC_000613	MIR320B1	chr1:117214370-117214449	0	0	0	0	0	1	1	0	0	0	0	0	1	1	0	0	0	0	0	1	1	microRNA 320b-1 [Source:HGNC Symbol;Acc:35247]	.	.	NR_031564	.	.	.	ENSG00000211543	100302117	35247
XLOC_000614	CD2	chr1:117297085-117311851	0	0	0.0466043	inf	0	1	1	0	0	0	0	0	1	1	0	0	0	0	0	1	1	CD2 molecule [Source:HGNC Symbol;Acc:1639]	NM_001767	.	.	.	NP_001758	.	ENSG00000116824	914	1639
XLOC_000615	PTGFRN	chr1:117452688-117532972	12.0685	13.6969	14.4037	0.255193	1.01363	0.3077	0.97432	15.5121	10.9518	3.15175	-2.29917	-3.16968	0.0037	0.147976	16.2007	17.036	20.3527	0.329165	1.1532	0.2508	0.967396	prostaglandin F2 receptor inhibitor [Source:HGNC Symbol;Acc:9601]	NM_020440	.	.	.	NP_065173	.	ENSG00000134247	5738	9601
XLOC_000616	CD101	chr1:117544371-117579173	0.136663	0.0497642	0.0800038	-0.772479	0	1	1	0.1368	0.159456	0.240549	0.81426	0	1	1	0	0.14473	0.0412186	inf	0	1	1	CD101 molecule [Source:HGNC Symbol;Acc:5949]	NM_004258, NM_001256111, NM_001256109, NM_001256106	.	.	.	NP_004249, NP_001243040, NP_001243038, NP_001243035	.	ENSG00000134256	9398	5949
XLOC_000617	TTF2	chr1:117602948-117645491	10.0585	12.3899	10.5357	0.0668671	0.255248	0.79625	0.998064	10.5591	8.65947	10.1997	-0.0499613	-0.0717969	0.94005	0.998316	8.0891	9.64911	9.0312	0.15894	0.528716	0.59055	0.998601	transcription termination factor, RNA polymerase II [Source:HGNC Symbol;Acc:12398]	NM_003594	XM_005271277	.	.	NP_003585	XP_005271334	ENSG00000116830	8458	12398
XLOC_000618	MIR942	chr1:117602948-117645491	0	0	0	0	0	1	1	0	0	0	0	0	1	1	0	0	0	0	0	1	1	microRNA 942 [Source:HGNC Symbol;Acc:33688]	.	.	NR_030640	.	.	.	ENSG00000215930	100126331	33688
XLOC_000619	MAN1A2	chr1:117910084-118068320	8.49569	6.66627	6.13459	-0.469763	-1.74574	0.08115	0.816436	9.02994	4.9571	5.23174	-0.787425	-1.11512	0.26735	0.912962	8.13508	7.15274	7.42704	-0.13137	-0.434353	0.6604	0.998601	mannosidase, alpha, class 1A, member 2 [Source:HGNC Symbol;Acc:6822]	NM_006699	.	.	.	NP_006690	.	ENSG00000198162	10905	6822
XLOC_000620	FAM46C	chr1:118148603-118171011	0.522827	0.453725	0.604085	0.208418	0.455303	0.64415	0.998064	0.550703	0.46508	1.78943	1.70015	1.85964	0.0815	0.634066	0.322196	0.151185	0.113206	-1.50899	0	1	1	family with sequence similarity 46, member C [Source:HGNC Symbol;Acc:24712]	NM_017709	XM_005270960	.	.	NP_060179	XP_005271017	ENSG00000183508	54855	24712
XLOC_000621	WDR3	chr1:118472371-118727848	24.3765	26.9597	21.2716	-0.196568	-0.781964	0.425	0.997552	20.9377	23.8574	15.5453	-0.42963	-0.618974	0.512	0.998316	12.3098	18.4991	11.0826	-0.151511	-0.50795	0.6081	0.998601	WD repeat domain 3 [Source:HGNC Symbol;Acc:12755]	NM_006784	XM_005270389	.	.	NP_006775	XP_005270446	ENSG00000065183	10885	12755
XLOC_000622	HAO2	chr1:119911401-119936751	0	0	0	0	0	1	1	0	0	0	0	0	1	1	0	0	0	0	0	1	1	hydroxyacid oxidase 2 (long chain) [Source:HGNC Symbol;Acc:4810]	NM_016527, NM_001005783	XM_005270915	.	.	NP_057611, NP_001005783, NP_001005783	XP_005270975, XP_005270972	ENSG00000116882	51179	4810
XLOC_000623	HSD3B2	chr1:119957553-119965662	0	0	0	0	0	1	1	0	0	0	0	0	1	1	0	0	0	0	0	1	1	hydroxy-delta-5-steroid dehydrogenase, 3 beta- and steroid delta-isomerase 2 [Source:HGNC Symbol;Acc:5218]	NM_001166120, NM_000198	.	.	.	NP_001159592, NP_000189	.	ENSG00000203859	3284	5218
XLOC_000624	HSD3B1	chr1:120049825-120057681	0	0	0	0	0	1	1	0	0	0	0	0	1	1	0	0	0	0	0	1	1	hydroxy-delta-5-steroid dehydrogenase, 3 beta- and steroid delta-isomerase 1 [Source:HGNC Symbol;Acc:5217]	NM_000862	.	.	.	NP_000853	.	ENSG00000203857	3283	5217
XLOC_000625	HSD3BP4	chr1:120106502-120115199	0.007238	0	0	-inf	0	1	1	0.0179246	0.0329163	0.304842	4.08805	0	1	1	0	0	0	0	0	1	1	hydroxy-delta-5-steroid dehydrogenase, 3 beta, pseudogene 4 [Source:HGNC Symbol;Acc:5222]	.	.	NR_033781	.	.	.	ENSG00000203855	128102	5222
XLOC_000626	PHGDH	chr1:120254418-120286849	70.1989	76.6508	91.7735	0.38663	1.59342	0.11075	0.872096	58.4553	101.498	52.9514	-0.142665	-0.204135	0.83375	0.998316	67.4078	59.1332	57.6289	-0.226124	-0.794434	0.4202	0.998601	phosphoglycerate dehydrogenase [Source:HGNC Symbol;Acc:8923]	NM_006623	.	.	.	NP_006614	.	ENSG00000092621	26227	8923
XLOC_000627	FAM72B	chr1:120839004-120855681	3.11363	3.64768	4.25345	0.450037	1.25273	0.2103	0.947875	2.9334	2.89732	1.68479	-0.800009	-0.823425	0.4233	0.998316	2.69778	2.05802	4.64761	0.784719	1.91538	0.05985	0.687441	family with sequence similarity 72, member B [Source:HGNC Symbol;Acc:24805]	NM_001100910	XM_005271147, XM_005277500	.	.	NP_001094380	XP_005277557, XP_005271204	ENSG00000188610	653820	24805
XLOC_000628	HIST2H2BA	chr1:120906033-120914842	1.63302	1.08153	0.928977	-0.813824	-0.946964	0.353	0.985008	1.90728	1.59864	0.869792	-1.13278	-0.767906	0.46755	0.998316	0	0	0	0	0	1	1	histone cluster 2, H2ba (pseudogene) [Source:HGNC Symbol;Acc:20560]	.	.	NR_027337	.	.	.	ENSG00000223345	337875	20560
XLOC_000629	SRGAP2D	chr1:121107151-121129827	5.1866	4.93971	6.1633	0.248912	0.613478	0.5352	0.998064	4.64651	6.90243	5.70258	0.295467	0.304448	0.7654	0.998316	6.22226	4.07299	4.23892	-0.553744	-1.25972	0.20745	0.938899	SLIT-ROBO Rho GTPase activating protein 2D [Source:HGNC Symbol;Acc:43932]	NM_001271887, NM_001271887	XM_005277329, XM_005277330	.	.	NP_001258816, NP_001258816, NP_001258816, NP_001258816, NP_001258816, NP_001258816	XP_005277556, XP_005277555, XP_005277479, XP_005277478, XP_005277387, XP_005277386	ENSG00000270872	647135	43932
XLOC_000630	EMBP1	chr1:121260909-121313686	0.106454	0.0904642	0.0934916	-0.187327	0	1	1	0.0752506	0.0552467	0.121971	0.696761	0	1	1	0.0207849	0.059554	0.0412336	0.988288	0	1	1	embigin pseudogene 1 [Source:HGNC Symbol;Acc:38661]	.	.	.	.	.	.	ENSG00000231752	.	38661
XLOC_000631	LOC100130000	chr1:143687129-143714180	0.198214	0.0673965	0.0812292	-1.28699	0	1	1	0.228183	0.0358411	0.104214	-1.13064	0	1	1	0	0	0	0	0	1	1	.	.	.	.	.	.	.	.	.	.
XLOC_000632	NBPF9	chr1:144614958-144828810	8.02127	9.19727	8.03476	0.0024238	0.00834341	0.9939	0.998289	7.79096	9.49027	21.3774	1.45622	1.97836	0.0463	0.498309	6.28385	5.80518	6.36379	0.0182368	0.0564218	0.95545	0.998601	neuroblastoma breakpoint family, member 9 [Source:HGNC Symbol;Acc:31991]	NM_001277444, NM_001037675	XM_005245098, XM_005272993, XM_005272993	NR_046188	XR_246989	NP_001264373, NP_001032764	XP_005273050, XP_005273050, XP_005245155	ENSG00000168614	25832	31991
XLOC_000633	SEC22B	chr1:145096406-145116997	51.608	45.9241	54.4278	0.0767491	0.308509	0.75535	0.998064	49.5845	69.2334	149.859	1.59565	2.22295	0.0346	0.444275	79.0799	63.2425	77.165	-0.0353645	-0.12549	0.89665	0.998601	SEC22 vesicle trafficking protein homolog B (S. cerevisiae) (gene/pseudogene) [Source:HGNC Symbol;Acc:10700]	.	.	.	XR_159107	.	.	ENSG00000223380	100996517	10700
XLOC_000634	NOTCH2NL	chr1:145209110-145285912	3.63369	3.94187	4.1324	0.185545	0.620236	0.53265	0.998064	3.81599	3.31324	5.56664	0.544748	0.743128	0.45485	0.998316	3.02977	2.77703	3.54719	0.227469	0.660606	0.5031	0.998601	notch 2 N-terminal like [Source:HGNC Symbol;Acc:31862]	NM_203458	XM_005272958, XM_005272959	.	.	NP_982283	XP_005273018, XP_005273018, XP_005273016, XP_005273015	ENSG00000213240	388677	31862
XLOC_000635	NBPF10	chr1:145293370-145368684	2.00487	1.97749	1.79598	-0.158737	-0.536146	0.58555	0.998064	1.93114	1.58399	4.1119	1.09035	1.49398	0.14265	0.772238	0.677203	0.566555	0.720653	0.0897162	0	1	1	neuroblastoma breakpoint family, member 10 [Source:HGNC Symbol;Acc:31992]	NM_001039703	XM_005272557	.	.	NP_001034792, NP_001034792, NP_001034792, NP_001034792, NP_001034792, NP_001034792, NP_001034792, NP_001034792, NP_001034792, NP_001034792	XP_005277441, XP_005277439, XP_005277438, XP_005277437, XP_005277432, XP_005277421, XP_005277419, XP_005277381, XP_005277380, XP_005272614	ENSG00000163386	25832	31992
XLOC_000636	HFE2	chr1:145413190-145417545	0	0	0	0	0	1	1	0	0	0	0	0	1	1	0	0	0	0	0	1	1	hemochromatosis type 2 (juvenile) [Source:HGNC Symbol;Acc:4887]	NM_213653, NM_213653, NM_213652, NM_202004, NM_145277	XM_005272932, XM_005277341	.	.	NP_998818, NP_998818, NP_998817, NP_973733, NP_660320	XP_005277398, XP_005272989	ENSG00000168509	148738	4887
XLOC_000637	TXNIP	chr1:145438461-145442628	23.0415	12.9151	15.7309	-0.550636	-2.12593	0.0339	0.664991	17.2128	35.8199	59.9418	1.80008	2.55302	0.01395	0.290475	72.6958	12.9739	56.0383	-0.375459	-1.34945	0.1757	0.912387	thioredoxin interacting protein [Source:HGNC Symbol;Acc:16952]	NM_006472	.	.	.	NP_006463	.	ENSG00000117289	10628	16952
XLOC_000638	ANKRD34A	chr1:145470507-145475647	0.340988	0.91509	0.992957	1.54201	2.92467	0.008	0.390808	0.547441	0.814545	0.494845	-0.145725	-0.120891	0.90995	0.998316	1.62632	0.927215	1.45829	-0.157334	-0.333985	0.73325	0.998601	ankyrin repeat domain 34A [Source:HGNC Symbol;Acc:27639]	NM_001039888	XM_005272953	.	.	NP_001034977	XP_005273010	ENSG00000181039	284615	27639
XLOC_000639	LIX1L	chr1:145477084-145499091	18.3143	17.5804	18.0924	-0.0175828	-0.0606578	0.95385	0.998064	16.7344	15.8444	11.2927	-0.567431	-0.74422	0.45725	0.998316	22.0278	14.5892	22.1687	0.00919358	0.0281386	0.9777	0.998601	Lix1 homolog (mouse)-like [Source:HGNC Symbol;Acc:28715]	NM_153713	.	.	.	NP_714924	.	ENSG00000152022	128077	28715
XLOC_000640	RBM8A	chr1:145507556-145516076	28.7654	26.8325	21.2563	-0.436449	-1.56053	0.1089	0.871941	26.516	32.2862	34.0305	0.35997	0.451516	0.63285	0.998316	23.6593	30.1069	20.6191	-0.198428	-0.68967	0.4811	0.998601	RNA binding motif protein 8A [Source:HGNC Symbol;Acc:9905]	NM_005105, NM_005105	XM_005272985, XM_005277456	.	.	NP_005096, NP_005096, NP_005096	XP_005277515, XP_005277513, XP_005273042	ENSG00000131795	9939	9905
XLOC_000641	PEX11B	chr1:145516164-145523732	18.4308	18.0631	15.0186	-0.295366	-1.03155	0.29335	0.970482	17.3315	10.8039	4.21278	-2.04055	-2.45638	0.0163	0.31303	26.1435	22.7279	19.9925	-0.386992	-1.24215	0.21245	0.941531	peroxisomal biogenesis factor 11 beta [Source:HGNC Symbol;Acc:8853]	NM_003846, NM_001184795	.	.	.	NP_003837, NP_001171724	.	ENSG00000131779	8799	8853
XLOC_000642	ITGA10	chr1:145524989-145543868	0.0740931	0.157404	0.139181	0.909549	0	1	1	0.152813	0.168317	0.165397	0.11417	0	1	1	0.409908	0.426465	0.186543	-1.13579	0	1	1	integrin, alpha 10 [Source:HGNC Symbol;Acc:6135]	NM_003637, NM_003637, NM_003637	XM_005272977, XM_005272978, XM_005272980	.	.	NP_003628, NP_003628, NP_003628	XP_005277495, XP_005273037, XP_005273036, XP_005273035, XP_005273034	ENSG00000143127	8515	6135
XLOC_000643	ANKRD35	chr1:145549208-145568526	0	0.016443	0.0396485	inf	0	1	1	0	0	0.0171929	inf	0	1	1	0	0	0	0	0	1	1	ankyrin repeat domain 35 [Source:HGNC Symbol;Acc:26323]	NM_144698	.	.	.	NP_653299	.	ENSG00000198483	148741	26323
XLOC_000644	PIAS3	chr1:145575987-145589435	9.88469	13.1297	11.3791	0.203117	0.705441	0.47435	0.998064	11.1639	10.3189	12.5137	0.164666	0.227856	0.8133	0.998316	15.2689	15.7655	19.4397	0.348413	1.12895	0.25505	0.970301	protein inhibitor of activated STAT, 3 [Source:HGNC Symbol;Acc:16861]	NM_006099	XM_005272925	.	.	NP_006090	XP_005272982	ENSG00000131788	10401	16861
XLOC_000645	RNF115	chr1:145611035-145688776	22.6998	19.0166	19.0852	-0.250225	-0.907582	0.36735	0.985946	25.7622	28.36	20.9152	-0.300703	-0.426566	0.67125	0.998316	21.7432	16.3791	18.7022	-0.217353	-0.695435	0.4811	0.998601	ring finger protein 115 [Source:HGNC Symbol;Acc:18154]	NM_014455	.	.	.	NP_055270, NP_055270	XP_005277443, XP_005273009	ENSG00000121848	27246	18154
XLOC_000646	PDZK1	chr1:145727665-145764206	0.179201	0.127618	0.257038	0.520405	0	1	1	0.117935	0.16213	0.157438	0.41679	0	1	1	0.153252	0.0373355	0.0305254	-2.32782	0	1	1	PDZ domain containing 1 [Source:HGNC Symbol;Acc:8821]	NM_002614, NM_002614, NM_001201326, NM_001201325	XM_005277405, XM_005277408	.	.	NP_002605, NP_002605, NP_002605, NP_002605, NP_002605, NP_002605, NP_001188255, NP_001188254, NP_001188254, NP_001188254, NP_001188254	XP_005277465, XP_005277464, XP_005277464, XP_005277463, XP_005277463, XP_005277462, XP_005273026, XP_005273026, XP_005273025, XP_005273025	ENSG00000174827	5174	8821
XLOC_000647	GPR89C	chr1:145883867-145924049	0	0	0	0	0	1	1	0	0	0	0	0	1	1	0	0	0	0	0	1	1	G protein-coupled receptor 89C [Source:HGNC Symbol;Acc:31985]	NM_001097616	.	.	.	NP_001091085, NP_001091085	XP_005273032, XP_005273031	ENSG00000196644	728932	31985
XLOC_000648	HYDIN2	chr1:146310551-146334210	0.0105062	0.00223168	0.00807388	-0.379907	0	1	1	0.00650813	0.00478202	0.0212514	1.70724	0	1	1	0	0	0	0	0	1	1	HYDIN2, axonemal central pair apparatus protein (pseudogene) [Source:HGNC Symbol;Acc:33129]	.	.	.	.	.	.	ENSG00000239475	.	33129
XLOC_000649	PDIA3P	chr1:146649429-146651528	3.1419	3.51527	3.25185	0.0496255	0.129636	0.8958	0.998064	2.9289	2.61236	0.480076	-2.60902	-2.44933	0.0341	0.440737	2.97316	2.84322	3.62872	0.287465	0.696292	0.48865	0.998601	protein disulfide isomerase family A, member 3 pseudogene 1 [Source:HGNC Symbol;Acc:4607]	.	.	.	.	.	.	ENSG00000180867	171423	4607
XLOC_000650	CHD1L	chr1:146714290-146767447	51.4008	47.9115	51.1086	-0.00822403	-0.0329082	0.9732	0.998064	47.1281	49.3939	51.583	0.130309	0.173517	0.86965	0.998316	41.7513	38.0201	41.2747	-0.0165633	-0.0582383	0.95285	0.998601	chromodomain helicase DNA binding protein 1-like [Source:HGNC Symbol;Acc:1916]	NM_024568, NM_004284, NM_001256338, NM_001256337, NM_001256336	.	NR_046070	.	NP_078844, NP_004275, NP_001243267, NP_001243266, NP_001243265	.	ENSG00000131778	9557	1916
XLOC_000651	BCL9	chr1:147013181-147098015	8.08817	8.87455	7.74864	-0.0618699	-0.236471	0.81395	0.998064	10.1033	6.0659	6.08503	-0.731489	-1.04421	0.3002	0.942344	10.9551	10.8452	9.54114	-0.199371	-0.677644	0.4984	0.998601	B-cell CLL/lymphoma 9 [Source:HGNC Symbol;Acc:1008]	NM_004326	XM_005272971	.	.	NP_004317, NP_004317, NP_004317, NP_004317, NP_004317	XP_005277475, XP_005277474, XP_005273030, XP_005273029, XP_005273028	ENSG00000116128	607	1008
XLOC_000652	GJA8	chr1:147374945-147381395	0	0	0	0	0	1	1	0	0	0	0	0	1	1	0	0	0	0	0	1	1	gap junction protein, alpha 8, 50kDa [Source:HGNC Symbol;Acc:4281]	NM_005267	.	.	.	NP_005258	.	ENSG00000121634	2703	4281
XLOC_000653	GPR89B,GPR89C	chr1:147400505-147465755	0.635587	0.378159	0.683745	0.105369	0.176364	0.8568	0.998064	0.601594	0.633018	0.531959	-0.177475	-0.144267	0.88635	0.998316	0.514806	0.57962	0.358365	-0.5226	0	1	1	G protein-coupled receptor 89B [Source:HGNC Symbol;Acc:13840]	NM_016334	XM_005272964	NR_036541	XR_248599	NP_057418, NP_057418, NP_057418, NP_057418	XP_005277460, XP_005277458, XP_005273023, XP_005273021	ENSG00000188092	51463	13840
XLOC_000654	NBPF15,NBPF16	chr1:148558187-148596267	7.4631	7.91205	7.27472	-0.0368839	-0.132519	0.8911	0.998064	7.60136	9.6734	16.0551	1.0787	1.48844	0.12305	0.73676	5.54819	4.82305	6.11495	0.140325	0.440214	0.64655	0.998601	neuroblastoma breakpoint family, member 15 [Source:HGNC Symbol;Acc:28791]	NM_173638, NM_173638, NM_001170755	XM_005245096, XM_005245097	.	.	NP_775909, NP_775909, NP_775909, NP_001164226	XP_005277445, XP_005277445, XP_005245154, XP_005245153	ENSG00000243452	284565	28791
XLOC_000655	PPIAL4E	chr1:148644010-148644795	0	0	0	0	0	1	1	0	0	0	0	0	1	1	0.128007	0	0	-inf	0	1	1	peptidylprolyl isomerase A (cyclophilin A)-like 4E [Source:HGNC Symbol;Acc:33997]	.	.	.	.	.	.	ENSG00000231267	.	33997
XLOC_000656	NBPF16	chr1:148739441-148758311	2.68259	2.92489	2.93873	0.131565	0.389606	0.69425	0.998064	2.75442	3.32403	8.75534	1.66842	2.18373	0.0369	0.455923	0.293496	0.18384	0.275654	-0.0904846	0	1	1	neuroblastoma breakpoint family, member 16 [Source:HGNC Symbol;Acc:31996]	NM_001102663	.	.	.	NP_001096133	.	ENSG00000203827	728936	31996
XLOC_000657	PPIAL4D	chr1:148806014-148806799	0	0	0	0	0	1	1	0	0	0	0	0	1	1	0.130026	0	0	-inf	0	1	1	peptidylprolyl isomerase A (cyclophilin A)-like 4D [Source:HGNC Symbol;Acc:33998]	NM_001164261	.	.	.	NP_001157733	.	ENSG00000256374	645142	33998
XLOC_000658	LOC645166	chr1:148928285-148953054	16.5692	15.1957	17.1226	0.0473996	0.127687	0.8923	0.998064	14.1608	14.4261	8.86004	-0.676517	-0.711817	0.50685	0.998316	18.8416	16.3736	14.184	-0.409652	-0.967907	0.32305	0.997851	.	.	.	.	.	.	.	.	.	.
XLOC_000659	LOC388692	chr1:149279475-149291742	0.178537	0.156035	0.188163	0.0757596	0	1	1	0.134782	0.176376	0.105292	-0.35623	0	1	1	0.150809	0.116814	0.172259	0.191857	0	1	1	.	.	.	.	.	.	.	.	.	.
XLOC_000660	FCGR1C	chr1:149369293-149378297	0	0	0	0	0	1	1	0	0	0	0	0	1	1	0	0	0	0	0	1	1	Fc fragment of IgG, high affinity Ic, receptor (CD64), pseudogene [Source:HGNC Symbol;Acc:3615]	.	.	.	.	.	.	ENSG00000253193	.	3615
XLOC_000661	PPIAL4B	chr1:149553002-149553787	0	0	0	0	0	1	1	0	0	0	0	0	1	1	0	0	0	0	0	1	1	peptidylprolyl isomerase A (cyclophilin A)-like 4B [Source:HGNC Symbol;Acc:33994]	NM_001143883, NM_001143883	XM_003846490, XM_005276142	.	.	NP_001137355, NP_001137355	XP_005276199, XP_003846538	ENSG00000255854	164022	33994
XLOC_000662	FAM91A2,LINC00623	chr1:149576261-149672733	0.313923	0.133487	0.134196	-1.22606	0	1	1	0.107468	0.390353	0.467635	2.12147	0	1	1	0.920039	0.635178	1.39366	0.599108	0.656851	0.4067	0.998601	long intergenic non-protein coding RNA 869 [Source:HGNC Symbol;Acc:29050]	.	.	NR_046139, NR_046138, NR_046136	.	.	.	ENSG00000226067	57234	29050
XLOC_000663	FCGR1A	chr1:149754244-149783928	0	0	0	0	0	1	1	0	0	0	0	0	1	1	0	0	0	0	0	1	1	Fc fragment of IgG, high affinity Ia, receptor (CD64) [Source:HGNC Symbol;Acc:3613]	NM_000566, NM_000566, NM_000566, NM_000566	XM_005244957, XM_005244958, XM_005277351, XM_005277352	.	.	NP_001231839, NP_001231839, NP_001231839, NP_001231839, NP_000557, NP_000557, NP_000557, NP_000557	XP_005277409, XP_005277409, XP_005277408, XP_005277408, XP_005245015, XP_005245015, XP_005245014, XP_005245014	ENSG00000150337	2209	3613
XLOC_000664	HIST2H4B	chr1:149804220-149804616	0	0	0	0	0	1	1	0	0	0	0	0	1	1	0	0	0	0	0	1	1	histone cluster 2, H4b [Source:HGNC Symbol;Acc:29607]	.	XM_005245311, XM_005245312, XM_005245522, XM_005245524, XM_005277411, XM_005277412, XM_005277428, XM_005277430	.	.	.	XP_005277487, XP_005277485, XP_005277469, XP_005277468, XP_005245581, XP_005245579, XP_005245369, XP_005245368	ENSG00000182217	8294	29607
XLOC_000665	HIST2H2AA3	chr1:149822627-149823161	0	0	0	0	0	1	1	0	0	0	0	0	1	1	0	0	0	0	0	1	1	histone cluster 2, H2aa3 [Source:HGNC Symbol;Acc:4736]	NM_003516	.	.	.	NP_003507	.	ENSG00000183558	8337	4736
XLOC_000666	HIST2H3C	chr1:149824180-149824687	0	0	0	0	0	1	1	0	0	0	0	0	1	1	0	0	0	0	0	1	1	histone cluster 2, H3c [Source:HGNC Symbol;Acc:20503]	NM_021059	.	.	.	NP_066403	.	ENSG00000203811	126961	20503
XLOC_000667	HIST2H2AC	chr1:149858524-149858961	2.82518	2.80789	1.92779	-0.551395	-0.744837	0.461	0.998064	2.45948	2.87652	0.364023	-2.75625	-1.6354	0.1961	0.839715	0.955015	0.493437	0.490477	-0.961337	-0.425432	0.6535	0.998601	histone cluster 2, H2ac [Source:HGNC Symbol;Acc:4738]	NM_003517	.	.	.	NP_003508	.	ENSG00000184260	8338	4738
XLOC_000668	BOLA1	chr1:149871154-149872348	13.9294	18.2337	22.8848	0.716258	2.18443	0.02755	0.623391	13.8982	12.4766	5.43879	-1.35354	-1.46579	0.1589	0.797758	13.9759	13.3554	18.9712	0.440871	1.12226	0.26695	0.976822	bolA family member 1 [Source:HGNC Symbol;Acc:24263]	NM_016074	XM_005245233, XM_005277399	.	.	NP_057158	XP_005277456, XP_005245290	ENSG00000178096	51027	24263
XLOC_000669	VPS45	chr1:150039341-150117505	16.1796	15.8936	16.6729	0.0433269	0.164687	0.86955	0.998064	14.7921	16.4506	15.7235	0.0880928	0.125759	0.8974	0.998316	13.7804	14.7474	16.4464	0.255154	0.841956	0.40425	0.998601	vacuolar protein sorting 45 homolog (S. cerevisiae) [Source:HGNC Symbol;Acc:14579]	NM_007259, NM_001279354, NM_001279353	.	NR_103998	.	NP_009190, NP_001266284, NP_001266283, NP_001266282	.	ENSG00000136631	11311	14579
XLOC_000670	PLEKHO1	chr1:150122169-150131825	2.44167	3.82351	3.59865	0.559585	1.32664	0.19025	0.935613	2.49993	5.38008	46.6688	4.2225	4.86289	0.0004	0.0416916	3.0292	4.86858	3.52847	0.220105	0.477567	0.6245	0.998601	pleckstrin homology domain containing, family O member 1 [Source:HGNC Symbol;Acc:24310]	NM_016274	.	.	.	NP_057358	.	ENSG00000023902	51177	24310
XLOC_000671	CA14	chr1:150230217-150237480	0.393896	0.234381	0.443908	0.172444	0	1	1	0.161952	0.0356139	0.138089	-0.229971	0	1	1	0	0	0	0	0	1	1	carbonic anhydrase XIV [Source:HGNC Symbol;Acc:1372]	NM_012113, NM_012113	XM_005245059, XM_005277360	.	.	NP_036245, NP_036245, NP_036245, NP_036245	XP_005277418, XP_005277417, XP_005245117, XP_005245116	ENSG00000118298	23632	1372
XLOC_000672	C1orf54	chr1:150245182-150253335	3.32995	3.13375	13.46	2.01511	3.9342	0.00115	0.145542	2.8363	4.1738	3.79522	0.420176	0.352026	0.73635	0.998316	4.21795	3.10578	5.35028	0.343071	0.56207	0.58015	0.998601	chromosome 1 open reading frame 54 [Source:HGNC Symbol;Acc:26258]	NM_024579	XM_005245488, XM_005277423	.	.	NP_078855	XP_005277481, XP_005277480, XP_005245546, XP_005245545	ENSG00000118292	79630	26258
XLOC_000673	C1orf51	chr1:150255228-150259501	0.354281	0.20077	0.282307	-0.327629	0	1	1	0.0647398	0.355913	1.93204	4.89933	3.23212	0.17655	0.818253	0.46459	0.0517985	0.528872	0.18696	0	1	1	chromosome 1 open reading frame 51 [Source:HGNC Symbol;Acc:25200]	NM_144697, NM_144697	XM_005244910, XM_005244911, XM_005244911, XM_005277339, XM_005277340, XM_005277340	.	.	NP_653298, NP_653298	XP_005277397, XP_005277397, XP_005277396, XP_005244968, XP_005244968, XP_005244967	ENSG00000159208	148523	25200
XLOC_000674	MRPS21	chr1:150266268-150280819	401.193	341.086	438.49	0.128247	0.515513	0.5894	0.998064	312.291	336.476	309.783	-0.0116355	-0.0158373	0.9864	0.998316	385.235	353.642	343.823	-0.164072	-0.55916	0.56615	0.998601	mitochondrial ribosomal protein S21 [Source:HGNC Symbol;Acc:14046]	NM_031901, NM_018997	.	.	.	NP_114107, NP_061870	.	ENSG00000187145	54460	14046
XLOC_000675	PRPF3	chr1:150293927-150325704	32.9176	32.4911	24.2518	-0.440765	-1.72104	0.0867	0.8278	38.0544	29.0978	95.536	1.32798	1.84125	0.0762	0.620001	19.6378	25.5942	17.2999	-0.182869	-0.616674	0.5366	0.998601	pre-mRNA processing factor 3 [Source:HGNC Symbol;Acc:17348]	NM_004698	XM_005245584, XM_005277440	.	.	NP_004689, NP_004689	XP_005277498, XP_005277497, XP_005245642, XP_005245641	ENSG00000117360	9129	17348
XLOC_000676	RPRD2	chr1:150336989-150449041	11.8151	10.6018	9.53438	-0.309421	-1.23131	0.21755	0.948039	12.1703	9.07867	6.17971	-0.97775	-1.40391	0.1685	0.810787	12.1774	11.2155	9.18368	-0.407059	-1.40859	0.15575	0.888568	regulation of nuclear pre-mRNA domain containing 2 [Source:HGNC Symbol;Acc:29039]	NM_015203	XM_005245031	.	.	NP_056018	XP_005245090, XP_005245089, XP_005245088	ENSG00000163125	23248	29039
XLOC_000677	TARS2	chr1:150459839-150480085	22.2322	19.8952	23.1741	0.0598642	0.227963	0.81535	0.998064	20.9093	19.3738	10.6693	-0.970686	-1.3433	0.1673	0.808736	19.8313	20.2609	22.7783	0.199887	0.670733	0.48115	0.998601	threonyl-tRNA synthetase 2, mitochondrial (putative) [Source:HGNC Symbol;Acc:30740]	NM_025150, NM_001271896, NM_001271895	.	NR_106938	.	NP_079426, NP_001258825, NP_001258824	.	ENSG00000143374	80222	30740
XLOC_000678	ECM1	chr1:150480486-150486265	17.418	20.4406	27.4309	0.65522	2.45841	0.01225	0.475767	22.0868	19.6781	18.4116	-0.262568	-0.367609	0.7095	0.998316	35.7367	28.8621	30.5232	-0.227497	-0.770413	0.4402	0.998601	extracellular matrix protein 1 [Source:HGNC Symbol;Acc:3153]	NM_022664, NM_004425, NM_001202858	.	.	.	NP_073155, NP_004416, NP_001189787	.	ENSG00000143369	1893	3153
XLOC_000679	LINC00568	chr1:150488232-150490508	0	0	0	0	0	1	1	0.255862	0	0	-inf	0	1	1	0.456375	0	0.237645	-0.941411	0	1	1	long intergenic non-protein coding RNA 568 [Source:HGNC Symbol;Acc:43713]	.	.	NR_051960	.	.	.	ENSG00000228126	100874054	43713
XLOC_000680	ADAMTSL4	chr1:150521897-150533412	2.4667	3.15079	4.28956	0.798248	2.45776	0.01205	0.475404	2.56493	4.07689	2.47495	-0.0515237	-0.0631043	0.94735	0.998316	5.7982	6.0332	9.1559	0.659096	1.99426	0.04425	0.626415	ADAMTS-like 4 [Source:HGNC Symbol;Acc:19706]	NM_025008, NM_019032, NM_001288608	XM_005245269	.	XR_241087	NP_079284, NP_061905, NP_001275537	XP_005245326	ENSG00000143382	54507	19706
XLOC_000681	MIR4257	chr1:150521897-150533412	0	309.285	0	0	0	1	1	0	0	0	0	0	1	1	0	0	0	0	0	1	1	microRNA 4257 [Source:HGNC Symbol;Acc:38312]	.	.	NR_036211	.	.	.	ENSG00000264553	100422997	38312
XLOC_000682	SETDB1	chr1:150898814-150937220	12.1764	11.4721	11.6031	-0.0695825	-0.225894	0.81205	0.998064	10.3601	10.3622	8.27697	-0.323859	-0.417615	0.6461	0.998316	12.3117	11.1182	10.7669	-0.193435	-0.549653	0.5672	0.998601	SET domain, bifurcated 1 [Source:HGNC Symbol;Acc:10761]	NM_012432, NM_001243491, NM_001145415	XM_005245641, XM_005245641	.	.	NP_036564, NP_001230420, NP_001138887	XP_005245698, XP_005245698	ENSG00000143379	9869	10761
XLOC_000683	ANXA9	chr1:150954498-150968114	0.523697	0.69953	0.804809	0.619914	0.991585	0.3232	0.979366	0.553813	0.439837	0.164145	-1.75443	-1.20567	0.2775	0.922382	0.308273	0.179478	0.591395	0.939915	0	1	1	annexin A9 [Source:HGNC Symbol;Acc:547]	NM_003568, NM_003568, NM_003568, NM_003568	XM_005245541, XM_005245542, XM_005245543, XM_005245544	.	.	NP_003559, NP_003559, NP_003559, NP_003559, NP_003559, NP_003559	XP_005245601, XP_005245600, XP_005245599, XP_005245598, XP_005245597, XP_005245596	ENSG00000143412	8416	547
XLOC_000684	PRUNE	chr1:150980972-151008189	10.6327	9.99054	10.6009	-0.00433195	-0.0156382	0.9875	0.998064	9.21511	7.64768	4.19795	-1.13432	-1.50907	0.1153	0.7215	11.3351	9.66864	9.01848	-0.329842	-1.04908	0.2924	0.987729	prune exopolyphosphatase [Source:HGNC Symbol;Acc:13420]	NM_021222	XM_005245394, XM_005245395, XM_005245396, XM_005245397, XM_005245397	.	.	NP_067045, NP_067045	XP_005245454, XP_005245454, XP_005245453, XP_005245452, XP_005245451, XP_005245450	ENSG00000143363	58497	13420
XLOC_000685	BNIPL	chr1:151009028-151020076	0.124297	0.079235	0.159186	0.356919	0	1	1	0.15347	0.25392	0.243637	0.666776	0	1	1	0.20207	0.150335	0.153542	-0.396222	0	1	1	BCL2/adenovirus E1B 19kD interacting protein like [Source:HGNC Symbol;Acc:16976]	NM_138278, NM_001159642	.	.	.	NP_612122, NP_001153114	XP_005244981	ENSG00000163141	149428	16976
XLOC_000686	C1orf56	chr1:151020258-151032125	3.16242	2.34846	3.95623	0.323098	0.315237	0.74755	0.998064	3.3968	1.86816	2.22658	-0.609342	-0.128098	0.7389	0.998316	4.15942	3.54908	4.92422	0.243513	0.168828	0.87585	0.998601	chromosome 1 open reading frame 56 [Source:HGNC Symbol;Acc:26045]	NM_017860	.	.	.	NP_060330	.	ENSG00000143443	54964	26045
XLOC_000687	MLLT11	chr1:151032150-151040973	145.857	150.438	155.939	0.0964226	0.40414	0.6798	0.998064	114.707	151.344	196.967	0.779999	1.03295	0.2934	0.935001	148.354	160.752	144.246	-0.0405058	-0.14665	0.88295	0.998601	myeloid/lymphoid or mixed-lineage leukemia (trithorax homolog, Drosophila); translocated to, 11 [Source:HGNC Symbol;Acc:16997]	NM_006818	.	.	.	NP_006809	.	ENSG00000213190	10962	16997
XLOC_000688	GABPB2	chr1:151043079-151091007	4.89169	3.80405	4.1231	-0.246605	-0.68267	0.49295	0.998064	4.68126	4.67779	3.41641	-0.454416	-0.523352	0.60065	0.998316	3.69418	3.26348	2.47599	-0.577249	-1.34931	0.18065	0.917003	GA binding protein transcription factor, beta subunit 2 [Source:HGNC Symbol;Acc:28441]	NM_144618	XM_005244882, XM_005244884	.	.	NP_653219, NP_653219, NP_653219, NP_653219	XP_005244942, XP_005244941, XP_005244940, XP_005244939, XP_005244938, XP_005244937	ENSG00000143458	126626	28441
XLOC_000689	SCNM1,TNFAIP8L2,TNFAIP8L2-SCNM1	chr1:151129104-151148547	11.4278	10.7656	10.3423	-0.143997	-0.418095	0.6634	0.998064	9.69357	12.483	17.277	0.83375	0.982232	0.2706	0.917007	12.5027	14.2601	10.0134	-0.320315	-0.782942	0.4216	0.998601	sodium channel modifier 1 [Source:HGNC Symbol;Acc:23136]	NM_024041, NM_001204856, NM_001204848	XM_005245485	.	.	NP_076946, NP_001191785, NP_001191777	XP_005245542	ENSG00000163156	79005	23136
XLOC_000690	PIP5K1A	chr1:151171020-151222007	41.8559	42.0393	40.1434	-0.0602681	-0.246148	0.8038	0.998064	38.9707	43.0276	73.3594	0.912592	1.24695	0.2011	0.84749	58.9778	53.3276	55.1536	-0.0967155	-0.345698	0.7267	0.998601	phosphatidylinositol-4-phosphate 5-kinase, type I, alpha [Source:HGNC Symbol;Acc:8994]	NM_003557, NM_003557, NM_001135638, NM_001135637, NM_001135636	XM_005245530, XM_005245531	.	.	NP_003548, NP_003548, NP_001129110, NP_001129110, NP_001129110, NP_001129109, NP_001129108	XP_005245589, XP_005245588, XP_005245587, XP_005245586, XP_005245585, XP_005245584, XP_005245583, XP_005245582	ENSG00000143398	8394	8994
XLOC_000691	PSMD4	chr1:151227196-151239954	255.545	246.433	262.07	0.0363744	0.15246	0.8778	0.998064	200.718	202.111	147.452	-0.444922	-0.608219	0.53785	0.998316	240.502	219.309	186.671	-0.365547	-1.32335	0.1865	0.923919	proteasome (prosome, macropain) 26S subunit, non-ATPase, 4 [Source:HGNC Symbol;Acc:9561]	NM_002810	XM_005245354	.	.	NP_002801	XP_005245411	ENSG00000159352	5710	9561
XLOC_000692	ZNF687	chr1:151254790-151300191	7.14625	7.64538	9.05781	0.341976	0.771493	0.4243	0.997552	6.89217	6.34914	6.06797	-0.183745	-0.106258	0.91395	0.998316	11.2463	11.4608	10.9348	-0.0405119	-0.0811825	0.9357	0.998601	zinc finger protein 687 [Source:HGNC Symbol;Acc:29277]	NM_020832	XM_005245366, XM_005245367, XM_005245368	.	.	NP_065883	XP_005245425, XP_005245424, XP_005245423	ENSG00000143373	57592	29277
XLOC_000693	PSMB4	chr1:151372040-151374412	493.165	480.851	507.621	0.0416809	0.174859	0.8552	0.998064	384.557	412.806	391.64	0.0263301	0.0353703	0.97235	0.998316	606.691	568.93	520.924	-0.219889	-0.798478	0.4195	0.998601	proteasome (prosome, macropain) subunit, beta type, 4 [Source:HGNC Symbol;Acc:9541]	NM_002796	.	.	.	NP_002787	.	ENSG00000159377	5692	9541
XLOC_000694	CGN	chr1:151483861-151511167	0.363133	0.308578	0.192451	-0.916011	0	1	1	0.24792	0.0910238	0	-inf	0	1	1	0.176358	0.0587901	0.0596367	-1.56424	0	1	1	cingulin [Source:HGNC Symbol;Acc:17429]	NM_020770	XM_005245365	.	.	NP_065821	XP_005245422	ENSG00000143375	57530	17429
XLOC_000695	TUFT1	chr1:151512780-151556059	10.2957	7.30798	5.51323	-0.901077	-3.03492	0.00265	0.23268	12.8641	9.51642	17.2732	0.425185	0.608527	0.52755	0.998316	15.6937	13.1595	10.5291	-0.5758	-1.87575	0.05905	0.683123	tuftelin 1 [Source:HGNC Symbol;Acc:12422]	NM_020127, NM_001126337	XM_005245474	.	.	NP_064512, NP_001119809	XP_005245531	ENSG00000143367	7286	12422
XLOC_000696	MIR554	chr1:151512780-151556059	0	0	0	0	0	1	1	0	0	0	0	0	1	1	0	0	0	0	0	1	1	microRNA 554 [Source:HGNC Symbol;Acc:32810]	.	.	NR_030280	.	.	.	ENSG00000207606	693139	32810
XLOC_000697	SNX27	chr1:151584661-151671559	7.84642	8.49533	7.94819	0.018591	0.0716371	0.94005	0.998064	8.5386	9.93461	13.0711	0.614309	0.880993	0.3827	0.992287	8.8809	8.72961	8.63741	-0.0401075	-0.135784	0.88925	0.998601	sorting nexin family member 27 [Source:HGNC Symbol;Acc:20073]	NM_030918	XM_005245509, XM_005245510, XM_005245511, XM_005245512	.	.	NP_112180	XP_005245569, XP_005245568, XP_005245567, XP_005245566	ENSG00000143376	81609	20073
XLOC_000698	RIIAD1	chr1:151694012-151702082	0	0	0	0	0	1	1	0	0	0	0	0	1	1	0	0	0	0	0	1	1	regulatory subunit of type II PKA R-subunit (RIIa) domain containing 1 [Source:HGNC Symbol;Acc:26686]	NM_001144956	.	.	.	NP_001138428	.	ENSG00000178796	284485	26686
XLOC_000699	OAZ3	chr1:151732122-151743806	4.82394	5.17498	4.10055	-0.234397	-0.17131	0.85425	0.998064	6.02248	3.50902	5.93316	-0.0215564	-0.00664808	0.96225	0.998316	1.26753	0.910151	1.18583	-0.0961255	-0.035955	0.8128	0.998601	ornithine decarboxylase antizyme 3 [Source:HGNC Symbol;Acc:8097]	NM_016178, NM_001134939	.	.	.	NP_057262, NP_001128411	.	ENSG00000143450	51686	8097
XLOC_000700	LOC100132111	chr1:151810338-151816641	0.10527	0	0	-inf	0	1	1	0	0	0	0	0	1	1	0.168494	0	0	-inf	0	1	1	.	.	.	.	.	.	.	.	.	.
XLOC_000701	LCE5A	chr1:152483319-152484653	0	0	0	0	0	1	1	0	0	0	0	0	1	1	0	0	0	0	0	1	1	late cornified envelope 5A [Source:HGNC Symbol;Acc:16614]	NM_178438	.	.	.	NP_848525	.	ENSG00000186207	254910	16614
XLOC_000702	CRCT1	chr1:152486977-152488481	0	0	0	0	0	1	1	0	0	0	0	0	1	1	0	0	0	0	0	1	1	cysteine-rich C-terminal 1 [Source:HGNC Symbol;Acc:29875]	NM_019060	.	.	.	NP_061933	.	ENSG00000169509	54544	29875
XLOC_000703	LCE3C	chr1:152573137-152573562	0	0	0	0	0	1	1	0	0	0	0	0	1	1	0	0	0	0	0	1	1	late cornified envelope 3C [Source:HGNC Symbol;Acc:16612]	NM_178434	.	.	.	NP_848521	.	ENSG00000244057	353144	16612
XLOC_000704	LCE3B	chr1:152586286-152586574	0	0	0	0	0	1	1	0	0	0	0	0	1	1	0	0	0	0	0	1	1	late cornified envelope 3B [Source:HGNC Symbol;Acc:29462]	NM_178433	.	.	.	NP_848520	.	ENSG00000187238	353143	29462
XLOC_000705	LCE2D	chr1:152635886-152637135	0	0	0	0	0	1	1	0	0	0	0	0	1	1	0	0	0	0	0	1	1	late cornified envelope 2D [Source:HGNC Symbol;Acc:16518]	NM_178430	.	.	.	NP_848517	.	ENSG00000187223	353141	16518
XLOC_000706	LCE2C	chr1:152647790-152649049	0	0	0	0	0	1	1	0	0	0	0	0	1	1	0	0	0	0	0	1	1	late cornified envelope 2C [Source:HGNC Symbol;Acc:29460]	NM_178429	.	.	.	NP_848516	.	ENSG00000187180	353140	29460
XLOC_000707	LCE2B	chr1:152658598-152659876	0	0	0	0	0	1	1	0	0	0	0	0	1	1	0	0	0	0	0	1	1	late cornified envelope 2B [Source:HGNC Symbol;Acc:16610]	NM_014357	.	.	.	NP_055172	.	ENSG00000159455	26239	16610
XLOC_000708	LCE2A	chr1:152670839-152671918	0	0	0	0	0	1	1	0	0	0	0	0	1	1	0	0	0	0	0	1	1	late cornified envelope 2A [Source:HGNC Symbol;Acc:29469]	NM_178428	.	.	.	NP_848515	.	ENSG00000187173	353139	29469
XLOC_000709	LCE4A	chr1:152681522-152681910	0	0	0	0	0	1	1	0	0	0	0	0	1	1	0	0	0	0	0	1	1	late cornified envelope 4A [Source:HGNC Symbol;Acc:16613]	NM_178356	.	.	.	NP_848133	.	ENSG00000187170	199834	16613
XLOC_000710	C1orf68	chr1:152691997-152692905	0	0	0	0	0	1	1	0	0	0	0	0	1	1	0	0	0	0	0	1	1	chromosome 1 open reading frame 68 [Source:HGNC Symbol;Acc:29468]	NM_001024679	.	.	.	NP_001019850	.	ENSG00000198854	100129271	29468
XLOC_000711	KPRP	chr1:152730505-152734529	0	0	0	0	0	1	1	0	0	0	0	0	1	1	0	0	0	0	0	1	1	keratinocyte proline-rich protein [Source:HGNC Symbol;Acc:31823]	NM_001025231	.	.	.	NP_001020402	.	ENSG00000203786	448834	31823
XLOC_000712	LCE1F	chr1:152748847-152749445	0	0	0	0	0	1	1	0	0	0.119158	inf	0	1	1	0	0	0	0	0	1	1	late cornified envelope 1F [Source:HGNC Symbol;Acc:29467]	NM_178354	.	.	.	NP_848131	.	ENSG00000240386	353137	29467
XLOC_000713	LCE1E	chr1:152758752-152760901	0	0	0	0	0	1	1	0	0	0	0	0	1	1	0	0	0	0	0	1	1	late cornified envelope 1E [Source:HGNC Symbol;Acc:29466]	NM_178353	.	.	.	NP_848130	.	ENSG00000186226	353135	29466
XLOC_000714	LCE1D	chr1:152769226-152770657	0	0	0	0	0	1	1	0	0	0	0	0	1	1	0	0	0	0	0	1	1	late cornified envelope 1D [Source:HGNC Symbol;Acc:29465]	NM_178352	.	.	.	NP_848129	.	ENSG00000172155	353134	29465
XLOC_000715	LCE1B	chr1:152784446-152785585	0.0639893	0	0	-inf	0	1	1	0	0	0	0	0	1	1	0	0	0	0	0	1	1	late cornified envelope 1B [Source:HGNC Symbol;Acc:16611]	NM_178349	.	.	.	NP_848126	.	ENSG00000196734	353132	16611
XLOC_000716	LCE1A	chr1:152799948-152800573	0	0	0	0	0	1	1	0	0	0	0	0	1	1	0	0	0	0	0	1	1	late cornified envelope 1A [Source:HGNC Symbol;Acc:29459]	NM_178348	.	.	.	NP_848125	.	ENSG00000186844	353131	29459
XLOC_000717	LCE6A	chr1:152815329-152816459	0	0	0	0	0	1	1	0	0	0	0	0	1	1	0	0	0	0	0	1	1	late cornified envelope 6A [Source:HGNC Symbol;Acc:31824]	NM_001128600	.	.	.	NP_001122072	.	ENSG00000235942	448835	31824
XLOC_000718	SMCP	chr1:152850797-152857523	0	0	0	0	0	1	1	0	0	0	0	0	1	1	0	0	0	0	0	1	1	sperm mitochondria-associated cysteine-rich protein [Source:HGNC Symbol;Acc:6962]	NM_030663	.	.	.	NP_109588	.	ENSG00000163206	4184	6962
XLOC_000719	IVL	chr1:152881038-152884362	0.0314713	0	0	-inf	0	1	1	0	0	0.110929	inf	0	1	1	0	0	0	0	0	1	1	involucrin [Source:HGNC Symbol;Acc:6187]	NM_005547	.	.	.	NP_005538	.	ENSG00000163207	3713	6187
XLOC_000720	SPRR4	chr1:152943127-152945069	0	0	0	0	0	1	1	0	0	0	0	0	1	1	0	0	0	0	0	1	1	small proline-rich protein 4 [Source:HGNC Symbol;Acc:23173]	NM_173080	.	.	.	NP_775103	.	ENSG00000184148	163778	23173
XLOC_000721	SPRR1A	chr1:152956563-152958290	0	0	0	0	0	1	1	0	0	0	0	0	1	1	0	0	0	0	0	1	1	small proline-rich protein 1A [Source:HGNC Symbol;Acc:11259]	NM_005987, NM_001199828	.	.	.	NP_005978, NP_001186757	.	ENSG00000169474	6698	11259
XLOC_000722	SPRR3	chr1:152974222-152976332	0	0	0	0	0	1	1	0	0	0	0	0	1	1	0	0	0	0	0	1	1	small proline-rich protein 3 [Source:HGNC Symbol;Acc:11268]	NM_005416, NM_001097589	.	.	.	NP_005407, NP_001091058	.	ENSG00000163209	6707	11268
XLOC_000723	SPRR1B	chr1:153003678-153005376	0.138942	0	0	-inf	0	1	1	0	0	0	0	0	1	1	0	0	0	0	0	1	1	small proline-rich protein 1B [Source:HGNC Symbol;Acc:11260]	NM_003125	.	.	.	NP_003116	.	ENSG00000169469	6699	11260
XLOC_000724	LELP1	chr1:153175905-153177601	0	0	0	0	0	1	1	0	0	0	0	0	1	1	0	0	0	0	0	1	1	late cornified envelope-like proline-rich 1 [Source:HGNC Symbol;Acc:32046]	NM_001010857	.	.	.	NP_001010857	.	ENSG00000203784	149018	32046
XLOC_000725	PRR9	chr1:153190059-153191793	0	0	0	0	0	1	1	0	0	0.0506314	inf	0	1	1	0	0	0	0	0	1	1	proline rich 9 [Source:HGNC Symbol;Acc:32057]	NM_001195571	.	.	.	NP_001182500	.	ENSG00000203783	574414	32057
XLOC_000726	LOR	chr1:153232178-153234600	0	0	0	0	0	1	1	0	0	0	0	0	1	1	0	0	0	0	0	1	1	loricrin [Source:HGNC Symbol;Acc:6663]	NM_000427	.	.	.	NP_000418	.	ENSG00000203782	4014	6663
XLOC_000727	S100A9	chr1:153330329-153333503	15.1926	13.8469	22.9451	0.594819	1.63306	0.1034	0.860034	1.99189	2.446	0.124778	-3.9967	-1.82639	0.24025	0.889107	0	0.172246	0.352309	inf	0	1	1	S100 calcium binding protein A9 [Source:HGNC Symbol;Acc:10499]	NM_002965	.	.	.	NP_002956	.	ENSG00000163220	6280	10499
XLOC_000728	S100A7A	chr1:153388999-153395701	0	0	0	0	0	1	1	0	0	0	0	0	1	1	0	0	0	0	0	1	1	S100 calcium binding protein A7A [Source:HGNC Symbol;Acc:21657]	NM_176823	.	.	.	NP_789793	.	ENSG00000184330	338324	21657
XLOC_000729	S100A1	chr1:153591275-153618782	0.4417	0.626603	0.753922	0.771351	0.127367	0.74985	0.998064	0.478117	0.261043	0.600944	0.329868	0.0198503	0.86025	0.998316	0	0	0	0	0	1	1	S100 calcium binding protein A1 [Source:HGNC Symbol;Acc:10486]	NM_006271	.	.	.	NP_006262	.	ENSG00000160678	6271	10486
XLOC_000730	CHTOP	chr1:153591275-153618782	48.3999	49.8612	48.6358	0.007015	0.0231523	0.98175	0.998064	41.2966	40.149	59.0666	0.516318	0.601678	0.53125	0.998316	47.4702	46.404	40.0322	-0.245862	-0.660999	0.4899	0.998601	chromatin target of PRMT1 [Source:HGNC Symbol;Acc:24511]	NM_015607, NM_001206612	.	.	.	NP_056422, NP_001231593, NP_001193541	.	ENSG00000160679	26097	24511
XLOC_000731	SNAPIN	chr1:153631129-153643504	48.5521	42.6272	43.7898	-0.148939	-0.183547	0.8454	0.998064	41.3378	42.1526	28.5979	-0.531549	-0.162978	0.8643	0.998316	42.3177	44.0663	34.1088	-0.311118	-0.320954	0.7441	0.998601	SNAP-associated protein [Source:HGNC Symbol;Acc:17145]	NM_012437	.	NR_052020, NR_052019	.	NP_036569	.	ENSG00000143553	23557	17145
XLOC_000732	NPR1	chr1:153651163-153666468	4.07629	9.64694	9.25151	1.18243	4.10701	0.0001	0.0311034	2.23263	4.66587	0.808661	-1.46513	-1.59291	0.12005	0.731034	10.7638	12.0968	9.15838	-0.233019	-0.753189	0.4515	0.998601	natriuretic peptide receptor A/guanylate cyclase A (atrionatriuretic peptide receptor A) [Source:HGNC Symbol;Acc:7943]	NM_000906	.	.	.	NP_000897	.	ENSG00000169418	4881	7943
XLOC_000733	INTS3	chr1:153700566-153746555	29.2302	34.9284	25.5913	-0.191806	-0.782704	0.4332	0.997552	25.9394	22.6225	18.3255	-0.501294	-0.718781	0.47115	0.998316	32.3375	30.7642	27.08	-0.255981	-0.907603	0.36025	0.998601	integrator complex subunit 3 [Source:HGNC Symbol;Acc:26153]	NM_023015, NM_023015	XM_005245459, XM_005245460, XM_005276735, XM_005276736	.	.	NP_075391, NP_075391, NP_075391, NP_075391	XP_005276794, XP_005276794, XP_005276793, XP_005276792, XP_005245518, XP_005245518, XP_005245517, XP_005245516	ENSG00000143624	65123	26153
XLOC_000734	SLC27A3	chr1:153747767-153752633	0.44099	0.25768	0.254149	-0.795073	0	1	1	0.567412	0.274719	0.487054	-0.220314	-0.186786	0.86395	0.998316	2.11645	0.664567	1.18148	-0.841048	-1.53494	0.1335	0.85819	solute carrier family 27 (fatty acid transporter), member 3 [Source:HGNC Symbol;Acc:10997]	NM_024330	XM_005244851, XM_005276733	.	.	NP_077306, NP_077306	XP_005276791, XP_005276791, XP_005276790, XP_005244909, XP_005244909, XP_005244908	ENSG00000143554	11000	10997
XLOC_000735	CREB3L4	chr1:153931574-153950451	8.10303	5.90249	6.83982	-0.244502	-0.167338	0.87665	0.998064	6.70235	5.72045	2.93613	-1.19075	-0.215148	0.31255	0.95163	9.20061	4.49813	5.39818	-0.769256	-0.48945	0.6822	0.998601	cAMP responsive element binding protein 3-like 4 [Source:HGNC Symbol;Acc:18854]	NM_130898, NM_001255981, NM_001255980, NM_001255979, NM_001255978	.	.	.	NP_570968, NP_001242910, NP_001242909, NP_001242908, NP_001242907	.	ENSG00000143578	148327	18854
XLOC_000736	RPS27	chr1:153963238-153964631	6072.94	5957.5	6703.72	0.142567	0.581232	0.5582	0.998064	4306.53	6075.02	8994.05	1.06244	1.18357	0.2217	0.873642	6724.52	5822.63	5718.88	-0.233698	-0.860611	0.3854	0.998601	ribosomal protein S27 [Source:HGNC Symbol;Acc:10416]	NM_001030	.	.	.	NP_001021	.	ENSG00000177954	6232	10416
XLOC_000737	UBAP2L	chr1:154179182-154243329	66.3795	87.1577	61.486	-0.11048	-0.278312	0.77205	0.998064	63.5287	44.8737	49.4372	-0.361812	-0.214126	0.8036	0.998316	60.7821	80.027	52.2459	-0.218328	-0.493991	0.6126	0.998601	ubiquitin associated protein 2-like [Source:HGNC Symbol;Acc:29877]	NM_014847, NM_001287816, NM_001287816, NM_001287816, NM_001287816, NM_001287816, NM_001287816, NM_001287816, NM_001287816, NM_001287815, NM_001127320	XM_005245658, XM_005245659, XM_005245660, XM_005245661, XM_005245662, XM_005245668, XM_005245669, XM_005245670, XM_005245674, XM_005245674	.	.	NP_055662, NP_055662, NP_055662, NP_055662, NP_055662, NP_055662, NP_055662, NP_001274745, NP_001274745, NP_001274745, NP_001274745, NP_001274745, NP_001274745, NP_001274745, NP_001274745, NP_001274745, NP_001274745, NP_001274744, NP_001120792	XP_005245734, XP_005245734, XP_005245733, XP_005245733, XP_005245731, XP_005245731, XP_005245730, XP_005245729, XP_005245727, XP_005245726, XP_005245725, XP_005245724, XP_005245724, XP_005245723, XP_005245723, XP_005245722, XP_005245722, XP_005245721, XP_005245721, XP_005245720, XP_005245720, XP_005245719, XP_005245718, XP_005245717, XP_005245716, XP_005245715	ENSG00000143569	9898	29877
XLOC_000738	HAX1	chr1:154245038-154248355	170.744	172.886	186.943	0.13077	0.542109	0.57615	0.998064	156.622	263.149	220.578	0.494001	0.660574	0.5155	0.998316	147.667	142.473	136.265	-0.115928	-0.409587	0.6771	0.998601	HCLS1 associated protein X-1 [Source:HGNC Symbol;Acc:16915]	NM_006118, NM_001018837	XM_005244828	.	.	NP_006109, NP_001018238	XP_005244885	ENSG00000143575	10456	16915
XLOC_000739	AQP10	chr1:154293591-154297801	0	0	0	0	0	1	1	0	0	0.0669638	inf	0	1	1	0	0	0	0	0	1	1	aquaporin 10 [Source:HGNC Symbol;Acc:16029]	NM_080429	.	.	.	NP_536354	.	ENSG00000143595	89872	16029
XLOC_000740	ATP8B2	chr1:154298035-154323780	12.4291	10.7188	14.0552	0.177384	0.586667	0.5378	0.998064	9.35881	12.3112	21.176	1.17803	1.57005	0.09075	0.659059	27.2029	20.3346	31.7642	0.223641	0.741355	0.4319	0.998601	ATPase, aminophospholipid transporter, class I, type 8B, member 2 [Source:HGNC Symbol;Acc:13534]	NM_020452, NM_020452, NM_001005855	XM_005245355, XM_005245356	.	.	NP_065185, NP_065185, NP_001005855	XP_005245413, XP_005245412	ENSG00000143515	57198	13534
XLOC_000741	IL6R	chr1:154377668-154441926	7.11477	4.19428	4.7939	-0.569618	-1.88795	0.05105	0.738957	8.13283	5.17178	30.2232	1.89383	2.56973	0.01125	0.263022	11.8425	8.21251	9.97709	-0.247287	-0.699507	0.4672	0.998601	interleukin 6 receptor [Source:HGNC Symbol;Acc:6019]	NM_181359, NM_000565	XM_005245138	.	.	NP_852004, NP_001193795, NP_001193795, NP_000556	XP_005245195, XP_005245195	ENSG00000160712	3570	6019
XLOC_000742	TDRD10	chr1:154474694-154520623	0.0286072	0.0243167	0	-inf	0	1	1	0	0	0	0	0	1	1	0	0	0	0	0	1	1	tudor domain containing 10 [Source:HGNC Symbol;Acc:25316]	NM_182499, NM_001098475	XM_005244889	.	.	NP_872305, NP_001091945	XP_005244947, XP_005244947, XP_005244946	ENSG00000163239	126668	25316
XLOC_000743	CHRNB2	chr1:154540256-154552353	0.066768	0.132384	0.0228039	-1.54988	0	1	1	0.0734535	0.0707985	0.0497241	-0.562887	0	1	1	0.0308249	0.0313929	0.0159313	-0.952232	0	1	1	cholinergic receptor, nicotinic, beta 2 (neuronal) [Source:HGNC Symbol;Acc:1962]	NM_000748	.	.	.	NP_000739	.	ENSG00000160716	1141	1962
XLOC_000744	CKS1B	chr1:154947117-154951725	299.313	304.693	339.613	0.182239	0.755182	0.44235	0.998064	246.052	361.907	317.702	0.368712	0.486505	0.6294	0.998316	182.07	160.215	174.677	-0.0598045	-0.208225	0.8263	0.998601	CDC28 protein kinase regulatory subunit 1B [Source:HGNC Symbol;Acc:19083]	NM_001826	.	.	.	NP_001817	.	ENSG00000173207	1163	19083
XLOC_000745	MIR4258	chr1:154947117-154951725	0	191.171	0	0	0	1	1	0	0	0	0	0	1	1	0	0	0	0	0	1	1	microRNA 4258 [Source:HGNC Symbol;Acc:38281]	.	.	NR_036212	.	.	.	ENSG00000264349	100423020	38281
XLOC_000746	FLAD1	chr1:154955769-154965587	29.0619	40.6473	37.4977	0.367673	1.40692	0.1547	0.923176	26.4466	32.1446	17.0048	-0.637146	-0.886503	0.37045	0.985512	32.3791	45.1851	34.4046	0.0875377	0.292974	0.76305	0.998601	flavin adenine dinucleotide synthetase 1 [Source:HGNC Symbol;Acc:24671]	NM_201398, NM_201398, NM_201398, NM_025207, NM_001184892, NM_001184891	XM_005245501, XM_005245502, XM_005245503, XM_005245503	.	.	NP_958800, NP_958800, NP_958800, NP_079483, NP_001171821, NP_001171820	XP_005245560, XP_005245560, XP_005245559, XP_005245558	ENSG00000160688	80308	24671
XLOC_000747	LENEP	chr1:154966061-154966791	0	0	0	0	0	1	1	0.105872	0	0	-inf	0	1	1	0	0	0	0	0	1	1	lens epithelial protein [Source:HGNC Symbol;Acc:14429]	NM_018655	.	.	.	NP_061125	.	ENSG00000163352	55891	14429
XLOC_000748	ZBTB7B	chr1:154975105-154991001	16.789	25.9337	21.5928	0.363039	1.39828	0.14945	0.921558	14.7836	22.2515	33.8736	1.19617	1.63178	0.11755	0.726563	31.8143	37.1765	31.3196	-0.0226062	-0.0762405	0.939	0.998601	zinc finger and BTB domain containing 7B [Source:HGNC Symbol;Acc:18668]	NM_001256455, NM_001252406	.	.	.	NP_001243384, NP_001239335	.	ENSG00000160685	51043	18668
XLOC_000749	DCST1	chr1:155006281-155042029	0	0	0	0	0	1	1	0.0496133	0	0.026578	-0.900494	0	1	1	0.044106	0.0450589	0.0454038	0.0418386	0	1	1	DC-STAMP domain containing 1 [Source:HGNC Symbol;Acc:26539]	NM_152494, NM_001143687	XM_005244922	.	.	NP_689707, NP_001137159	XP_005244979	ENSG00000163357	149095	26539
XLOC_000750	ADAM15	chr1:155006281-155042029	129.581	151.592	183.509	0.501998	2.03886	0.03935	0.688272	111.012	102.027	35.4044	-1.64871	-2.08768	0.02995	0.414677	214.939	215.273	246.741	0.19907	0.713868	0.46765	0.998601	ADAM metallopeptidase domain 15 [Source:HGNC Symbol;Acc:193]	NM_207197, NM_207196, NM_207195, NM_207194, NM_207191, NM_003815, NM_001261466, NM_001261465, NM_001261464	.	.	.	NP_997080, NP_997079, NP_997078, NP_997077, NP_997074, NP_003806, NP_001248395, NP_001248394, NP_001248393	.	ENSG00000143537	8751	193
XLOC_000751	EFNA4	chr1:155006281-155042029	11.0515	11.5343	10.8367	-0.0283166	-0.0176203	0.9868	0.998064	6.8353	8.09745	4.73967	-0.52822	-0.131706	0.8276	0.998316	10.9676	11.0459	11.5492	0.0745543	0.0388213	0.93875	0.998601	ephrin-A4 [Source:HGNC Symbol;Acc:3224]	NM_182690, NM_182689, NM_005227	.	.	.	NP_872632, NP_872631, NP_005218	.	ENSG00000243364	1945	3224
XLOC_000752	EFNA3	chr1:155051347-155060014	4.10716	6.10149	6.56741	0.677183	1.89929	0.0584	0.761961	4.4195	6.17868	5.18434	0.230278	0.263347	0.7911	0.998316	6.46566	5.26671	7.08223	0.131406	0.329041	0.73615	0.998601	ephrin-A3 [Source:HGNC Symbol;Acc:3223]	NM_004952	.	.	.	NP_004943	XP_005244998	ENSG00000143590	1944	3223
XLOC_000753	EFNA1	chr1:155100348-155107386	37.4102	15.6696	24.6025	-0.604626	-2.26436	0.02075	0.564542	48.0537	11.5862	18.8627	-1.34911	-1.76999	0.07265	0.608772	27.1304	10.4361	14.6162	-0.89234	-2.8085	0.00475	0.235481	ephrin-A1 [Source:HGNC Symbol;Acc:3221]	NM_182685, NM_004428	.	.	.	NP_872626, NP_004419	XP_005244997	ENSG00000169242	1942	3221
XLOC_000754	SLC50A1	chr1:155108287-155111334	39.8807	43.4413	57.8989	0.537843	2.06258	0.03365	0.664991	40.0081	54.6894	41.5399	0.054206	0.0756984	0.93785	0.998316	89.502	52.1503	58.3655	-0.616804	-2.07852	0.0305	0.543687	solute carrier family 50 (sugar efflux transporter), member 1 [Source:HGNC Symbol;Acc:30657]	NM_018845, NM_001287588, NM_001287587, NM_001122839, NM_001122837	XM_005245340, XM_005245340	.	.	NP_061333, NP_061333, NP_061333, NP_001274520, NP_001274520, NP_001274520, NP_001274519, NP_001274517, NP_001274516, NP_001274516, NP_001274516, NP_001274515, NP_001274515, NP_001274515, NP_001116311, NP_001116309	XP_005245399, XP_005245399, XP_005245399, XP_005245399, XP_005245398, XP_005245398, XP_005245398, XP_005245398, XP_005245397, XP_005245397, XP_005245397, XP_005245397	ENSG00000169241	55974	30657
XLOC_000755	TRIM46	chr1:155146262-155157447	0.282251	0.253322	0.533687	0.919015	0	1	1	0.250012	0.279316	0.0389902	-2.68081	0	1	1	0.558554	0.390116	0.619301	0.148944	0	1	1	tripartite motif containing 46 [Source:HGNC Symbol;Acc:19019]	NM_025058, NM_001282379, NM_001282378, NM_001256601, NM_001256601, NM_001256600, NM_001256599	XM_005245495, XM_005245495, XM_005245495, XM_005245495, XM_005245497	NR_046329, NR_046327	.	NP_079334, NP_001269308, NP_001269307, NP_001243530, NP_001243530, NP_001243529, NP_001243528	XP_005245552, XP_005245552, XP_005245552, XP_005245552	ENSG00000163462	80128	19019
XLOC_000756	MIR92B	chr1:155164967-155165063	0	0	0	0	0	1	1	0	0	0	0	0	1	1	0	0	0	0	0	1	1	microRNA 92b [Source:HGNC Symbol;Acc:32920]	.	.	NR_030281	.	.	.	ENSG00000271748	693235	32920
XLOC_000757	MTX1	chr1:155178489-155197325	46.5738	49.523	57.4238	0.302131	1.18077	0.2243	0.949845	37.4016	42.2717	36.4683	-0.0364572	-0.050921	0.9603	0.998316	34.4634	38.5836	35.395	0.0384833	0.119469	0.9056	0.998601	metaxin 1 [Source:HGNC Symbol;Acc:7504]	NM_198883, NM_002455	.	.	.	NP_942584, NP_002446	.	ENSG00000173171	4580	7504
XLOC_000758	HCN3	chr1:155247217-155271225	2.01986	3.14771	2.75853	0.449647	1.20408	0.21475	0.948039	1.42204	1.34751	0.507943	-1.48522	-1.33586	0.17865	0.81977	4.81049	2.34629	2.84504	-0.757737	-1.96818	0.0412	0.61145	hyperpolarization activated cyclic nucleotide-gated potassium channel 3 [Source:HGNC Symbol;Acc:19183]	NM_020897	.	.	.	NP_065948, NP_065948	XP_005276805, XP_005245431	ENSG00000143630	57657	19183
XLOC_000759	FDPS	chr1:155278538-155300909	184.325	385.298	466.252	1.33886	4.89776	5e-05	0.018351	149.577	363.248	317.794	1.08721	1.22825	0.1845	0.826264	520.242	341.85	144.485	-1.84827	-5.92947	5e-05	0.0115457	farnesyl diphosphate synthase [Source:HGNC Symbol;Acc:3631]	NM_002004, NM_001242825, NM_001242825, NM_001242824, NM_001242824, NM_001135822, NM_001135822, NM_001135821	XM_005244962, XM_005244962, XM_005244962, XM_005244963, XM_005244963, XM_005244963	.	.	NP_001995, NP_001229754, NP_001229754, NP_001229753, NP_001229753, NP_001129294, NP_001129294, NP_001129293	XP_005245020, XP_005245020, XP_005245020, XP_005245019, XP_005245019, XP_005245019	ENSG00000160752	2224	3631
XLOC_000760	RUSC1	chr1:155278538-155300909	36.5758	39.2824	38.0729	0.0578725	0.0934698	0.91785	0.998064	28.346	20.1486	12.966	-1.12841	-0.432391	0.6367	0.998316	66.2811	60.8515	52.9409	-0.324214	-0.483732	0.6083	0.998601	RUN and SH3 domain containing 1 [Source:HGNC Symbol;Acc:17153]	NM_014328, NM_001278230, NM_001278229, NM_001278228, NM_001278227, NM_001105205, NM_001105204, NM_001105203	.	NR_103478	.	NP_055143, NP_001265159, NP_001265158, NP_001265157, NP_001265156, NP_001098675, NP_001098674, NP_001098673	.	ENSG00000160753	23623	17153
XLOC_000761	POU5F1P4	chr1:155305051-155533735	0	0	0	0	0	1	1	0.0556743	0	0	-inf	0	1	1	0	0	0	0	0	1	1	POU class 5 homeobox 1 pseudogene 4 [Source:HGNC Symbol;Acc:33310]	.	.	NR_034180	.	.	.	ENSG00000237872	645682	33310
XLOC_000762	ASH1L-AS1	chr1:155305051-155533735	3.75827	3.92719	5.29881	0.495601	0.39799	0.69155	0.998064	2.29793	2.34021	0.879295	-1.38591	-0.211384	0.64895	0.998316	5.25	2.8266	4.3862	-0.259346	-0.13837	0.8941	0.998601	ASH1L antisense RNA 1 [Source:HGNC Symbol;Acc:44146]	.	.	NR_027023	.	.	.	ENSG00000235919	645676	44146
XLOC_000763	MSTO1	chr1:155579960-155584758	11.3528	14.7787	10.0763	-0.172081	-0.591218	0.543	0.998064	10.7498	13.0279	11.701	0.122321	0.161727	0.8715	0.998316	12.4655	13.9722	11.752	-0.0850354	-0.267255	0.77915	0.998601	misato 1, mitochondrial distribution and morphology regulator [Source:HGNC Symbol;Acc:29678]	NM_018116, NM_001256533, NM_001256532	.	NR_046294	.	NP_060586, NP_001243462, NP_001243461	.	ENSG00000125459	55154	29678
XLOC_000764	DAP3	chr1:155658881-155708800	126.841	110.167	109.993	-0.20561	-0.857496	0.37795	0.987199	110.883	134.698	152.099	0.455972	0.595927	0.5651	0.998316	110.136	110.723	99.8932	-0.140831	-0.497758	0.60525	0.998601	death associated protein 3 [Source:HGNC Symbol;Acc:2673]	NM_033657, NM_004632, NM_001199851, NM_001199850, NM_001199849	XM_005245480, XM_005245481, XM_005245482, XM_005245482	.	.	NP_387506, NP_004623, NP_004623, NP_001186780, NP_001186779, NP_001186778, NP_001186778	XP_005245539, XP_005245539, XP_005245538, XP_005245537, XP_005245536, XP_005245536, XP_005245536	ENSG00000132676	7818	2673
XLOC_000765	MSTO2P	chr1:155715558-155826972	0.69004	1.40249	0.461074	-0.581682	-0.298824	0.7715	0.998064	0.419874	0.516287	0.635137	0.597114	0.117128	0.81945	0.998316	1.29132	1.1938	1.32785	0.0402413	0.0290124	0.97885	0.998601	misato family member 2, pseudogene [Source:HGNC Symbol;Acc:26329]	.	.	.	.	.	.	ENSG00000203761	.	26329
XLOC_000766	SYT11	chr1:155829259-155854990	0.241655	0.143744	0.160942	-0.586407	0	1	1	0.11962	0.0878393	0.107909	-0.148643	0	1	1	1.22908	0.349527	0.553196	-1.15172	-2.44353	0.0208	0.470923	synaptotagmin XI [Source:HGNC Symbol;Acc:19239]	NM_152280	XM_005245014	.	.	NP_689493	XP_005245071	ENSG00000132718	23208	19239
XLOC_000767	RXFP4	chr1:155911479-155912625	0.254112	0.270088	0.325399	0.356745	0	1	1	0.104178	0.343101	0.383424	1.87989	0	1	1	0.252283	0.265203	0.667006	1.40266	0	1	1	relaxin/insulin-like family peptide receptor 4 [Source:HGNC Symbol;Acc:14666]	NM_181885	.	.	.	NP_871001	.	ENSG00000173080	339403	14666
XLOC_000768	LAMTOR2	chr1:156024516-156028301	92.1047	84.4163	106.451	0.20884	0.799747	0.41335	0.997053	80.4418	81.5397	51.7977	-0.635057	-0.879496	0.3707	0.985512	132.951	127.125	122.405	-0.119233	-0.402761	0.6857	0.998601	late endosomal/lysosomal adaptor, MAPK and MTOR activator 2 [Source:HGNC Symbol;Acc:29796]	NM_014017, NM_001145264	.	.	.	NP_054736, NP_001138736	.	ENSG00000116586	28956	29796
XLOC_000769	RAB25	chr1:156030965-156040295	0	0	0	0	0	1	1	0	0	0	0	0	1	1	0	0	0.0934237	inf	0	1	1	RAB25, member RAS oncogene family [Source:HGNC Symbol;Acc:18238]	NM_020387	.	.	.	NP_065120	.	ENSG00000132698	57111	18238
XLOC_000770	LMNA	chr1:156052368-156109880	322.696	371.873	383.32	0.248374	1.00635	0.30105	0.972442	298.219	218.167	82.2058	-1.85906	-2.25135	0.02695	0.393894	337.778	315.42	398.195	0.237401	0.84667	0.3817	0.998601	lamin A/C [Source:HGNC Symbol;Acc:6636]	NM_170708, NM_170707, NM_005572, NM_001282626, NM_001282625, NM_001282624, NM_001257374	.	.	.	NP_733822, NP_733821, NP_005563, NP_001269555, NP_001269554, NP_001269553, NP_001244303	.	ENSG00000160789	4000	6636
XLOC_000771	SEMA4A	chr1:156119734-156147542	0	0.0931434	0.067374	inf	0	1	1	0.0361236	0.0198807	0.29165	3.01322	0	1	1	0.0591791	0.030081	0.0304272	-0.959728	0	1	1	sema domain, immunoglobulin domain (Ig), transmembrane domain (TM) and short cytoplasmic domain, (semaphorin) 4A [Source:HGNC Symbol;Acc:10729]	NM_022367, NM_001193302, NM_001193301, NM_001193300	XM_005245441, XM_005245441, XM_005245442, XM_005245443, XM_005245444	.	.	NP_071762, NP_001180231, NP_001180230, NP_001180229	XP_005245501, XP_005245500, XP_005245499, XP_005245498, XP_005245498	ENSG00000196189	64218	10729
XLOC_000772	SLC25A44	chr1:156163729-156182587	13.4714	16.4976	12.1025	-0.154593	-0.587701	0.5494	0.998064	13.7247	13.4111	27.0769	0.980286	1.40722	0.16575	0.806362	17.832	16.3832	14.1262	-0.336089	-1.13171	0.2512	0.967396	solute carrier family 25, member 44 [Source:HGNC Symbol;Acc:29036]	NM_014655	.	.	.	NP_055470, NP_001273113	XP_005245684	ENSG00000160785	9673	29036
XLOC_000773	BGLAP,PMF1,PMF1-BGLAP	chr1:156182778-156217908	53.9299	45.7553	45.3007	-0.251552	-0.907195	0.34735	0.984667	43.0195	38.2511	39.0685	-0.138984	-0.18958	0.8484	0.998316	41.4887	38.3708	31.8361	-0.382057	-1.07406	0.26625	0.97654	bone gamma-carboxyglutamate (gla) protein [Source:HGNC Symbol;Acc:1043]	NM_199173	.	.	.	NP_954642	.	ENSG00000242252	632	1043
XLOC_000774	TMEM79	chr1:156252703-156262234	2.70674	5.57254	3.63596	0.425779	1.10476	0.25375	0.956665	3.83756	6.80972	3.7934	-0.0166989	-0.0198925	0.9828	0.998316	8.35677	8.03945	5.87341	-0.508747	-1.34019	0.1751	0.912054	transmembrane protein 79 [Source:HGNC Symbol;Acc:28196]	NM_032323	.	.	.	NP_115699	.	ENSG00000163472	84283	28196
XLOC_000775	TSACC	chr1:156278751-156316785	0.643704	1.004	0.988987	0.619554	0.052366	0.80055	0.998064	0.962608	0.670596	0.539165	-0.836222	-0.0240042	0.7393	0.998316	0.51429	0.89294	0.393094	-0.387708	0	1	1	TSSK6 activating co-chaperone [Source:HGNC Symbol;Acc:30636]	NM_144627	.	.	.	NP_653228	.	ENSG00000163467	128229	30636
XLOC_000776	RHBG	chr1:156338979-156355013	0.0699244	0	0	-inf	0	1	1	0	0.0316075	0.1845	inf	0	1	1	0	0	0.0618084	inf	0	1	1	Rh family, B glycoprotein (gene/pseudogene) [Source:HGNC Symbol;Acc:14572]	NM_020407, NM_001256396, NM_001256395	.	.	.	NP_065140, NP_001243325, NP_001243324	.	ENSG00000132677	57127	14572
XLOC_000777	TTC24	chr1:156549518-156556562	0	0	0	0	0	1	1	0.0277364	0.030508	0.0889707	1.68155	0	1	1	0	0	0	0	0	1	1	tetratricopeptide repeat domain 24 [Source:HGNC Symbol;Acc:32348]	NM_001105669	.	.	.	NP_001099139	.	ENSG00000187862	164118	32348
XLOC_000778	APOA1BP	chr1:156561557-156564091	118.546	149.151	171.541	0.533101	2.18971	0.028	0.629691	122.947	101.746	49.4201	-1.31486	-1.87845	0.06495	0.582023	163.038	176.755	165.888	0.0250027	0.0888099	0.93095	0.998601	apolipoprotein A-I binding protein [Source:HGNC Symbol;Acc:18453]	NM_144772	XM_005244897, XM_005244898	.	.	NP_658985	XP_005244955, XP_005244954	ENSG00000163382	128240	18453
XLOC_000779	HAPLN2	chr1:156589085-156595517	0.0386492	0	0.0791936	1.03494	0	1	1	0.0317844	0.0349492	0	-inf	0	1	1	0.0825328	0	0	-inf	0	1	1	hyaluronan and proteoglycan link protein 2 [Source:HGNC Symbol;Acc:17410]	NM_021817	XM_005245415	.	.	NP_068589	XP_005245472	ENSG00000132702	60484	17410
XLOC_000780	BCAN	chr1:156611739-156629324	2.7582	3.38138	2.76911	0.00569253	0.0160639	0.98625	0.998064	3.17613	4.18852	2.90346	-0.129493	-0.146362	0.882	0.998316	0.354827	0.81253	0.703218	0.986855	0	1	1	brevican [Source:HGNC Symbol;Acc:23059]	NM_198427, NM_021948	.	.	.	NP_940819, NP_068767	.	ENSG00000132692	63827	23059
XLOC_000781	RRNAD1	chr1:156698262-156706752	9.03165	8.42292	10.5437	0.223325	0.741094	0.43645	0.998064	7.65893	8.68841	13.344	0.800972	1.00269	0.30255	0.94371	15.3183	14.4961	15.0122	-0.029117	-0.09014	0.93	0.998601	ribosomal RNA adenine dimethylase domain containing 1 [Source:HGNC Symbol;Acc:24273]	NM_015997, NM_001142560	XM_005245234, XM_005245237	.	.	NP_057081, NP_057081, NP_001136032	XP_005245294, XP_005245292, XP_005245291	ENSG00000143303	51093	24273
XLOC_000782	PRCC	chr1:156737273-156770609	31.1585	35.1769	29.0359	-0.10179	-0.395336	0.68965	0.998064	30.5193	30.9644	42.5466	0.479321	0.689229	0.4965	0.998316	34.6181	40.1957	30.1149	-0.20105	-0.677629	0.499	0.998601	papillary renal cell carcinoma (translocation-associated) [Source:HGNC Symbol;Acc:9343]	NM_005973	XM_005245314	.	.	NP_005964	XP_005245371	ENSG00000143294	5546	9343
XLOC_000783	NTRK1	chr1:156776034-156851642	0.823817	1.64101	1.93939	1.23521	1.34249	0.1647	0.925263	0.127213	0.35003	0.296047	1.21858	0	1	1	0.12503	0.217027	0.392262	1.64954	0	1	1	neurotrophic tyrosine kinase, receptor, type 1 [Source:HGNC Symbol;Acc:8031]	NM_002529, NM_001012331, NM_001007792	XM_005245219	.	.	NP_002520, NP_001012331, NP_001007793	XP_005245276	ENSG00000198400	4914	8031
XLOC_000784	PEAR1	chr1:156863522-156886226	0.262983	0.234649	0.0943092	-1.4795	0	1	1	1.08467	0.250878	0.0821418	-3.723	-2.87168	0.05345	0.535344	0.141229	0.502697	0.0631978	-1.16009	0	1	1	platelet endothelial aggregation receptor 1 [Source:HGNC Symbol;Acc:33631]	NM_001080471, NM_001080471	XM_005245141, XM_005245142, XM_005245142	.	.	NP_001073940, NP_001073940	XP_005245199, XP_005245199, XP_005245198	ENSG00000187800	375033	33631
XLOC_000785	LRRC71	chr1:156890423-156902880	0	0	0	0	0	1	1	0	0	0.0604103	inf	0	1	1	0	0	0	0	0	1	1	leucine rich repeat containing 71 [Source:HGNC Symbol;Acc:26556]	NM_144702	XM_005244926	.	.	NP_653303, NP_653303, NP_653303	XP_005244985, XP_005244983, XP_005244982	ENSG00000160838	149499	26556
XLOC_000786	CYCSP52	chr1:157094458-157108383	0	0	0	0	0	1	1	0	0	0	0	0	1	1	0	0	0	0	0	1	1	cytochrome c, somatic pseudogene 52 [Source:HGNC Symbol;Acc:24393]	.	.	NR_001560	.	.	.	ENSG00000235700	360155	24393
XLOC_000787	KIRREL	chr1:157963062-158065844	14.7343	16.6241	12.0074	-0.295248	-1.12387	0.26625	0.961157	17.4737	11.5503	5.87429	-1.5727	-2.15642	0.04005	0.474551	20.796	32.2474	19.7803	-0.0722409	-0.24542	0.80115	0.998601	kin of IRRE like (Drosophila) [Source:HGNC Symbol;Acc:15734]	NM_018240, NM_018240, NM_001286349, NM_001286349, NM_001286349	XM_005245305, XM_005245306, XM_005245307, XM_005245704, XM_005275862, XM_005276193	.	.	NP_060710, NP_060710, NP_001273278, NP_001273278, NP_001273278	XP_005276250, XP_005275919, XP_005245761, XP_005245364, XP_005245363, XP_005245362	ENSG00000183853	55243	15734
XLOC_000788	CD1D	chr1:158149736-158156216	0.0341923	0.029057	0.0350333	0.0350558	0	1	1	0.0704794	0.108649	0.106506	0.595662	0	1	1	0	0.0839664	0	0	0	1	1	CD1d molecule [Source:HGNC Symbol;Acc:1637]	NM_001766	XM_005245582	.	.	NP_001757, NP_001757	XP_005245640, XP_005245639	ENSG00000158473	912	1637
XLOC_000789	CD1A	chr1:158223926-158228058	0	0	0	0	0	1	1	0	0	0	0	0	1	1	0	0	0	0	0	1	1	CD1a molecule [Source:HGNC Symbol;Acc:1634]	NM_001763	XM_005245578	.	.	NP_001754	XP_005245635	ENSG00000158477	909	1634
XLOC_000790	CD1C	chr1:158259562-158264564	0	0	0	0	0	1	1	0	0	0	0	0	1	1	0	0	0	0	0	1	1	CD1c molecule [Source:HGNC Symbol;Acc:1636]	NM_001765	.	.	.	NP_001756	.	ENSG00000158481	911	1636
XLOC_000791	CD1E	chr1:158323485-158327343	0	0	0	0	0	1	1	0	0	0	0	0	1	1	0	0	0	0	0	1	1	CD1e molecule [Source:HGNC Symbol;Acc:1638]	NM_030893, NM_001185115, NM_001185114, NM_001185113, NM_001185112, NM_001185110, NM_001185108, NM_001185107, NM_001042587, NM_001042586, NM_001042585, NM_001042584, NM_001042583	.	.	.	NP_112155, NP_001172044, NP_001172043, NP_001172042, NP_001172041, NP_001172039, NP_001172037, NP_001172036, NP_001036052, NP_001036051, NP_001036050, NP_001036049, NP_001036048	.	ENSG00000158488	913	1638
XLOC_000792	OR10K1	chr1:158435351-158436293	0	0	0	0	0	1	1	0	0	0	0	0	1	1	0	0	0	0	0	1	1	olfactory receptor, family 10, subfamily K, member 1 [Source:HGNC Symbol;Acc:14693]	NM_001004473	.	.	.	NP_001004473	.	ENSG00000173285	391109	14693
XLOC_000793	OR10R2	chr1:158449667-158450675	0	0	0	0	0	1	1	0	0	0	0	0	1	1	0	0	0	0	0	1	1	olfactory receptor, family 10, subfamily R, member 2 [Source:HGNC Symbol;Acc:14820]	NM_001004472	.	.	.	NP_001004472	.	ENSG00000198965	343406	14820
XLOC_000794	OR10Z1	chr1:158576228-158577170	0	0	0	0	0	1	1	0	0	0	0	0	1	1	0	0	0	0	0	1	1	olfactory receptor, family 10, subfamily Z, member 1 [Source:HGNC Symbol;Acc:14996]	NM_001004478	.	.	.	NP_001004478	.	ENSG00000198967	128368	14996
XLOC_000795	OR6K6	chr1:158724605-158725637	0	0	0	0	0	1	1	0	0	0	0	0	1	1	0	0	0	0	0	1	1	olfactory receptor, family 6, subfamily K, member 6 [Source:HGNC Symbol;Acc:15033]	NM_001005184	.	.	.	NP_001005184	.	ENSG00000180433	128371	15033
XLOC_000796	MNDA	chr1:158801167-158819270	0.0413434	0	0	-inf	0	1	1	0	0	0	0	0	1	1	0	0	0	0	0	1	1	myeloid cell nuclear differentiation antigen [Source:HGNC Symbol;Acc:7183]	NM_002432	.	.	.	NP_002423	.	ENSG00000163563	4332	7183
XLOC_000797	PYHIN1	chr1:158901336-158946849	0	0	0	0	0	1	1	0.0287167	0.0315872	0	-inf	0	1	1	0	0	0	0	0	1	1	pyrin and HIN domain family, member 1 [Source:HGNC Symbol;Acc:28894]	NM_198930, NM_198929, NM_198928, NM_152501	XM_005244930	.	.	NP_945148, NP_945147, NP_945146, NP_689714	XP_005244987	ENSG00000163564	149628	28894
XLOC_000798	IFI16	chr1:158979681-159024945	44.8342	40.6852	39.8852	-0.168749	-0.687046	0.4777	0.998064	54.3503	128.139	432.524	2.99242	3.73076	0.0009	0.0658482	20.247	21.1775	17.9582	-0.173065	-0.586276	0.54305	0.998601	interferon, gamma-inducible protein 16 [Source:HGNC Symbol;Acc:5395]	NM_005531, NM_001206567	XM_005245127	.	.	NP_005522, NP_001193496	XP_005245184	ENSG00000163565	3428	5395
XLOC_000799	CADM3	chr1:159141376-159172932	0	0.0154867	0	0	0	1	1	0	0	0	0	0	1	1	0	0	0	0	0	1	1	cell adhesion molecule 3 [Source:HGNC Symbol;Acc:17601]	NM_021189, NM_001127173	.	.	.	NP_067012, NP_001120645	.	ENSG00000162706	57863	17601
XLOC_000800	DARC	chr1:159173802-159176290	0	0	0	0	0	1	1	0	0	0	0	0	1	1	0	0	0	0	0	1	1	Duffy blood group, atypical chemokine receptor [Source:HGNC Symbol;Acc:4035]	NM_002036, NM_001122951	.	.	.	NP_002027, NP_001116423	.	ENSG00000213088	2532	4035
XLOC_000801	FCER1A	chr1:159259503-159278014	0.311543	0.31788	0.638309	1.03482	1.21385	0.2266	0.950003	0.102194	0	0	-inf	0	1	1	0	0	0.0688569	inf	0	1	1	Fc fragment of IgE, high affinity I, receptor for; alpha polypeptide [Source:HGNC Symbol;Acc:3609]	NM_002001	.	.	.	NP_001992	.	ENSG00000179639	2205	3609
XLOC_000802	OR10J1	chr1:159409511-159410600	0	0	0	0	0	1	1	0	0	0	0	0	1	1	0	0	0	0	0	1	1	olfactory receptor, family 10, subfamily J, member 1 [Source:HGNC Symbol;Acc:8175]	NM_012351	.	.	.	NP_036483	.	ENSG00000196184	26476	8175
XLOC_000803	APCS	chr1:159557615-159558661	0	0	0	0	0	1	1	0	0	0	0	0	1	1	0	0	0	0	0	1	1	amyloid P component, serum [Source:HGNC Symbol;Acc:584]	NM_001639	.	.	.	NP_001630	.	ENSG00000132703	325	584
XLOC_000804	DUSP23	chr1:159750758-159752333	6.41083	6.79297	7.68108	0.260796	0.590021	0.5504	0.998064	2.95514	3.44774	1.70712	-0.791659	-0.656418	0.5303	0.998316	4.4328	10.3342	7.08491	0.67653	1.15949	0.25255	0.967396	dual specificity phosphatase 23 [Source:HGNC Symbol;Acc:21480]	NM_017823	XM_005245289	.	.	NP_060293	XP_005245346	ENSG00000158716	54935	21480
XLOC_000805	FCRL6	chr1:159772172-159786047	0	0	0	0	0	1	1	0	0	0	0	0	1	1	0	0	0	0	0	1	1	Fc receptor-like 6 [Source:HGNC Symbol;Acc:31910]	NM_001284217, NM_001284217, NM_001284217, NM_001004310	XM_005245128, XM_005245129, XM_005245130, XM_005245131	.	.	NP_001271146, NP_001271146, NP_001004310	XP_005245188, XP_005245186, XP_005245185	ENSG00000181036	343413	31910
XLOC_000806	SLAMF8	chr1:159796478-159832447	0.0197386	0.0167746	0.0404477	1.03504	0	1	1	0.0813472	0	0	-inf	0	1	1	0	0	0	0	0	1	1	SLAM family member 8 [Source:HGNC Symbol;Acc:21391]	NM_020125	.	.	.	NP_064510	XP_005245402	ENSG00000158714	56833	21391
XLOC_000807	LOC100505633	chr1:159931013-159948876	0	0	0	0	0	1	1	0	0	0.0552104	inf	0	1	1	0	0	0	0	0	1	1	.	.	.	.	.	.	.	.	.	.
XLOC_000808	KCNJ9	chr1:160051359-160059212	0	0	0	0	0	1	1	0	0	0	0	0	1	1	0	0	0	0	0	1	1	potassium inwardly-rectifying channel, subfamily J, member 9 [Source:HGNC Symbol;Acc:6270]	NM_004983	.	.	.	NP_004974	.	ENSG00000162728	3765	6270
XLOC_000809	ATP1A2	chr1:160085519-160113374	0.0116779	0.00992334	0	-inf	0	1	1	0	0	0	0	0	1	1	0.0135449	0.0135488	0.0137896	0.0258376	0	1	1	ATPase, Na+/K+ transporting, alpha 2 polypeptide [Source:HGNC Symbol;Acc:800]	NM_000702	XM_005245210	.	.	NP_000693	XP_005245267	ENSG00000018625	477	800
XLOC_000810	ATP1A4	chr1:160121351-160156767	0	0	0	0	0	1	1	0	0	0	0	0	1	1	0	0	0	0	0	1	1	ATPase, Na+/K+ transporting, alpha 4 polypeptide [Source:HGNC Symbol;Acc:14073]	NM_144699, NM_001001734	.	.	.	NP_653300, NP_653300, NP_001001734	XP_005245269, XP_005245268	ENSG00000132681	480	14073
XLOC_000811	CASQ1	chr1:160160284-160171676	0	0	0	0	0	1	1	0.0284646	0	0.0912604	1.68082	0	1	1	0	0	0.0364855	inf	0	1	1	calsequestrin 1 (fast-twitch, skeletal muscle) [Source:HGNC Symbol;Acc:1512]	NM_001231	.	.	.	NP_001222	.	ENSG00000143318	844	1512
XLOC_000812	PEA15	chr1:160175124-160185162	35.1708	47.5807	33.1971	-0.083324	-0.330599	0.7438	0.998064	41.5647	61.0656	206.792	2.31475	3.07803	0.0053	0.180442	38.7973	64.0037	29.2351	-0.408254	-1.41253	0.15765	0.891461	phosphoprotein enriched in astrocytes 15 [Source:HGNC Symbol;Acc:8822]	NM_003768, NM_003768	XM_005245562, XM_005245563, XM_005245564	.	.	NP_003759, NP_003759	XP_005245622, XP_005245621, XP_005245620, XP_005245619	ENSG00000162734	8682	8822
XLOC_000813	SUMO1P3	chr1:160258376-160328742	0.418815	0.203486	0.0612929	-2.77252	0	1	1	0.0981586	0.215569	0.413724	2.07548	0	1	1	0.211104	0.540729	0.490949	1.21762	0	1	1	SUMO1 pseudogene 3 [Source:HGNC Symbol;Acc:33150]	.	.	.	.	.	.	ENSG00000235082	.	33150
XLOC_000814	NCSTN	chr1:160258376-160328742	62.3536	56.2972	62.3977	0.00101987	0.00253859	0.9974	0.998866	54.7487	46.1558	33.3535	-0.714985	-0.331986	0.60045	0.998316	115.692	92.1357	110.482	-0.0664839	-0.163332	0.86545	0.998601	nicastrin [Source:HGNC Symbol;Acc:17091]	NM_015331	XM_005245051, XM_005245052	.	.	NP_056146	XP_005245110, XP_005245109, XP_005245108	ENSG00000162736	23385	17091
XLOC_000815	NHLH1	chr1:160336860-160342638	0.155243	0.219903	0.318114	1.03501	0	1	1	0.255729	0.21107	0.709524	1.47223	1.17024	0.2602	0.906715	0.448357	0.368271	0.232693	-0.94622	0	1	1	nescient helix loop helix 1 [Source:HGNC Symbol;Acc:7817]	NM_005598	.	.	.	NP_005589	.	ENSG00000171786	4807	7817
XLOC_000816	VANGL2	chr1:160370363-160398468	0	0	0	0	0	1	1	0	0	0	0	0	1	1	0.0192848	0	0	-inf	0	1	1	VANGL planar cell polarity protein 2 [Source:HGNC Symbol;Acc:15511]	NM_020335	XM_005245357	.	.	NP_065068	XP_005245414	ENSG00000162738	57216	15511
XLOC_000817	SLAMF7	chr1:160709076-160724601	0	0.0211218	0	0	0	1	1	0.0409437	0.135183	4.17993	6.67369	4.57887	0.17645	0.818253	0.0255014	0.0250223	0	-inf	0	1	1	SLAM family member 7 [Source:HGNC Symbol;Acc:21394]	NM_021181, NM_001282595, NM_001282592, NM_001282591, NM_001282590, NM_001282589, NM_001282588	XM_005245385, XM_005245388, XM_005245389, XM_005245391, XM_005245392	.	.	NP_067004, NP_001269525, NP_001269524, NP_001269523, NP_001269522, NP_001269521, NP_001269520, NP_001269519, NP_001269518, NP_001269517	XP_005245443	ENSG00000026751	57823	21394
XLOC_000818	LY9	chr1:160765863-160798045	0.0891359	0.113771	0	-inf	0	1	1	0.0244593	0.0807378	0.0262143	0.0999696	0	1	1	0.0289834	0.116701	0	-inf	0	1	1	lymphocyte antigen 9 [Source:HGNC Symbol;Acc:6730]	NM_002348, NM_001261457, NM_001261456, NM_001033667	XM_005245166	.	.	NP_002339, NP_001248386, NP_001248385, NP_001028839	XP_005245223, XP_005245222, XP_005245221, XP_005245220, XP_005245219, XP_005245219, XP_005245218	ENSG00000122224	4063	6730
XLOC_000819	KLHDC9	chr1:161068150-161070138	0.270934	0	0.069183	-1.96945	0	1	1	0	0	0	0	0	1	1	0	0.102453	0	0	0	1	1	kelch domain containing 9 [Source:HGNC Symbol;Acc:28489]	NM_152366, NM_001007255	.	NR_033386, NR_033385	.	NP_689579, NP_001007256	.	ENSG00000162755	126823	28489
XLOC_000820	NIT1	chr1:161070345-161102478	17.3309	17.1261	21.5491	0.314279	0.528321	0.611	0.998064	15.9376	23.4774	33.6456	1.07798	0.494068	0.4841	0.998316	29.2813	26.8221	29.106	-0.00866332	-0.0169281	0.98495	0.998601	nitrilase 1 [Source:HGNC Symbol;Acc:7828]	NM_005600, NM_001185094, NM_001185094, NM_001185093, NM_001185092	XM_005245214, XM_005245215, XM_005245216	.	.	NP_005591, NP_001172023, NP_001172023, NP_001172022, NP_001172021	XP_005245274, XP_005245273, XP_005245272, XP_005245271	ENSG00000158793	4817	7828
XLOC_000821	UFC1	chr1:161123533-161128646	155.224	146.611	159.415	0.0384361	0.158523	0.87445	0.998064	119.774	132.354	149.625	0.321037	0.454993	0.6416	0.998316	147.998	129.041	94.2091	-0.651639	-2.29697	0.02155	0.478724	ubiquitin-fold modifier conjugating enzyme 1 [Source:HGNC Symbol;Acc:26941]	NM_016406	.	.	.	NP_057490	XP_005245311	ENSG00000143222	51506	26941
XLOC_000822	USP21	chr1:161129253-161135516	10.1009	12.095	10.0629	-0.00543571	-0.0184346	0.98465	0.998064	8.56724	8.93128	7.30117	-0.230703	-0.298133	0.7613	0.998316	15.2715	15.3731	14.0244	-0.122903	-0.382493	0.69105	0.998601	ubiquitin specific peptidase 21 [Source:HGNC Symbol;Acc:12620]	NM_012475, NM_001014443	XM_005245091	.	.	NP_036607, NP_001014443	XP_005245148	ENSG00000143258	27005	12620
XLOC_000823	PPOX	chr1:161136180-161141010	9.84537	8.33676	13.7031	0.476989	1.57263	0.1012	0.85593	8.45583	7.52997	6.27561	-0.43019	-0.526553	0.57255	0.998316	15.0327	8.63844	16.0322	0.0928742	0.278841	0.7753	0.998601	protoporphyrinogen oxidase [Source:HGNC Symbol;Acc:9280]	NM_001122764, NM_000309	XM_005245290, XM_005245290	.	.	NP_001116236, NP_000300	XP_005245347, XP_005245347	ENSG00000143224	5498	9280
XLOC_000824	NDUFS2	chr1:161169104-161184184	102.703	91.2361	105.351	0.0367237	0.153453	0.8703	0.998064	96.9795	62.4792	39.7281	-1.28752	-1.77626	0.07095	0.603085	96.875	86.5099	93.2704	-0.0547054	-0.195914	0.84085	0.998601	NADH dehydrogenase (ubiquinone) Fe-S protein 2, 49kDa (NADH-coenzyme Q reductase) [Source:HGNC Symbol;Acc:7708]	NM_004550, NM_004550, NM_001166159	XM_005245208, XM_005245209	.	.	NP_004541, NP_004541, NP_001159631	XP_005245266, XP_005245265	ENSG00000158864	4720	7708
XLOC_000825	FCER1G	chr1:161185086-161189038	0.148295	0.126226	0.151871	0.0343793	0	1	1	0.120376	0.131438	0	-inf	0	1	1	0.212228	0	0	-inf	0	1	1	Fc fragment of IgE, high affinity I, receptor for; gamma polypeptide [Source:HGNC Symbol;Acc:3611]	NM_004106	.	.	.	NP_004097	.	ENSG00000158869	2207	3611
XLOC_000826	TOMM40L	chr1:161195832-161208000	12.3712	16.986	14.8213	0.26069	0.865677	0.35185	0.984783	8.76985	7.52936	2.46545	-1.8307	-1.90226	0.04535	0.495082	11.6721	18.4802	11.3253	-0.043524	-0.118281	0.8946	0.998601	translocase of outer mitochondrial membrane 40 homolog (yeast)-like [Source:HGNC Symbol;Acc:25756]	NM_032174, NM_001286373	XM_005245536, XM_005245537	.	.	NP_115550, NP_001273302	XP_005245595, XP_005245595, XP_005245595, XP_005245593	ENSG00000158882	84134	25756
XLOC_000827	PCP4L1	chr1:161228516-161255240	0.246937	0.209933	0.202385	-0.287039	0	1	1	0.121689	0.089142	0.085982	-0.501096	0	1	1	0	0	0	0	0	1	1	Purkinje cell protein 4 like 1 [Source:HGNC Symbol;Acc:20448]	NM_001102566	.	.	.	NP_001096036	.	ENSG00000248485	654790	20448
XLOC_000828	SDHC	chr1:161284165-161337673	79.9439	74.3482	92.6175	0.212296	0.875292	0.36905	0.98702	80.5573	75.883	57.6258	-0.483302	-0.662191	0.5112	0.998316	67.8759	62.2788	65.3831	-0.0539821	-0.191643	0.84755	0.998601	succinate dehydrogenase complex, subunit C, integral membrane protein, 15kDa [Source:HGNC Symbol;Acc:10682]	NM_003001, NM_001278172, NM_001035513, NM_001035512, NM_001035511	.	.	.	NP_002992, NP_001265101, NP_001030590, NP_001030589, NP_001030588	.	ENSG00000143252	6391	10682
XLOC_000829	FCGR2A	chr1:161475204-161489360	0.109538	0.186197	0.308627	1.49443	0	1	1	0.112754	0.0744435	0	-inf	0	1	1	0.0661288	0.0652706	0.200539	1.60054	0	1	1	Fc fragment of IgG, low affinity IIa, receptor (CD32) [Source:HGNC Symbol;Acc:3616]	NM_021642, NM_001136219	.	.	.	NP_067674, NP_001129691	.	ENSG00000143226	2212	3616
XLOC_000830	HSPA6	chr1:161494035-161496687	0.597658	1.07939	0.357199	-0.742592	-1.21956	0.22805	0.950044	0.369235	0.451515	2.9538	2.99996	2.84592	0.01575	0.308826	0.506758	0.770472	0.699806	0.465658	0	1	1	heat shock 70kDa protein 6 (HSP70B') [Source:HGNC Symbol;Acc:5239]	NM_002155	.	.	.	NP_002146	.	ENSG00000173110	3310	5239
XLOC_000831	FCGR2C	chr1:161551128-161571010	0.0266681	0	0.0946741	1.82785	0	1	1	0	0.0241686	0	0	0	1	1	0	0.0641801	0.10537	inf	0	1	1	Fc fragment of IgG, low affinity IIc, receptor for (CD32) (gene/pseudogene) [Source:HGNC Symbol;Acc:15626]	.	.	.	.	NP_963857	.	ENSG00000244682	9103	15626
XLOC_000832	HSPA7	chr1:161575848-161578341	0	0	0	0	0	1	1	0	0	0.0235276	inf	0	1	1	0	0	0	0	0	1	1	heat shock 70kDa protein 7 (HSP70B) [Source:HGNC Symbol;Acc:5240]	.	.	NR_024151	.	.	.	ENSG00000225217	3311	5240
XLOC_000833	FCGR2B	chr1:161632904-161648444	0	0	0	0	0	1	1	0.0263503	0	0	-inf	0	1	1	0	0	0	0	0	1	1	Fc fragment of IgG, low affinity IIb, receptor (CD32) [Source:HGNC Symbol;Acc:3618]	NM_004001, NM_001190828, NM_001002275, NM_001002274, NM_001002273	.	.	.	NP_003992, NP_001177757, NP_001002275, NP_001002274, NP_001002273	.	ENSG00000072694	2213	3618
XLOC_000834	FCRLA	chr1:161676761-161684142	0	0	0	0	0	1	1	0	0.152562	0.727896	inf	-nan	5e-05	0.0104229	0	0	0	0	0	1	1	Fc receptor-like A [Source:HGNC Symbol;Acc:18504]	NM_032738, NM_001184873, NM_001184872, NM_001184871, NM_001184870, NM_001184867, NM_001184866	.	.	.	NP_116127, NP_001171802, NP_001171801, NP_001171800, NP_001171799, NP_001171796, NP_001171795	.	ENSG00000132185	84824	18504
XLOC_000835	FCRLB	chr1:161692456-161697933	0.813162	0.822879	0.912441	0.166189	0.291475	0.77215	0.998064	1.01901	0.490204	0.271621	-1.9075	-1.35846	0.2268	0.88019	0.50529	0.523606	0.698828	0.467825	0	1	1	Fc receptor-like B [Source:HGNC Symbol;Acc:26431]	NM_001288831, NM_001288829, NM_001002901	XM_005244893	.	.	NP_001275760, NP_001275758, NP_001002901	XP_005244950	ENSG00000162746	127943	26431
XLOC_000836	DUSP12	chr1:161719580-161726952	36.1267	37.6992	31.8321	-0.182583	-0.678087	0.4989	0.998064	29.1249	52.0159	69.1178	1.24681	1.77641	0.082	0.634802	26.1316	33.6753	22.178	-0.236667	-0.744253	0.45045	0.998601	dual specificity phosphatase 12 [Source:HGNC Symbol;Acc:3067]	NM_007240	XM_005244862	.	.	NP_009171	XP_005244919	ENSG00000081721	11266	3067
XLOC_000837	ATF6	chr1:161736033-161933860	22.4352	21.2254	23.3136	0.0554058	0.229889	0.8137	0.998064	20.1613	25.8272	32.3618	0.682705	0.937192	0.343	0.973952	19.8826	20.516	21.2609	0.0967023	0.344729	0.7254	0.998601	activating transcription factor 6 [Source:HGNC Symbol;Acc:791]	NM_007348	.	.	.	NP_031374	.	ENSG00000118217	22926	791
XLOC_000838	NOS1AP	chr1:162039580-162339813	0	0.085849	0.0590889	inf	0	1	1	0.0594728	0.0393272	0	-inf	0	1	1	0.193258	0.234238	0.116668	-0.728115	0	1	1	nitric oxide synthase 1 (neuronal) adaptor protein [Source:HGNC Symbol;Acc:16859]	NM_014697, NM_001164757, NM_001126060	.	.	.	NP_055512, NP_001158229, NP_001119532	.	ENSG00000198929	9722	16859
XLOC_000839	MIR4654	chr1:162039580-162339813	0	0	0	0	0	1	1	0	0	0	0	0	1	1	0	0	0	0	0	1	1	microRNA 4654 [Source:HGNC Symbol;Acc:41643]	.	.	NR_039798	.	.	.	ENSG00000266144	100616386	41643
XLOC_000840	MIR556	chr1:162039580-162339813	0	0	0	0	0	1	1	0	0	0	0	0	1	1	0	0	0	0	0	1	1	microRNA 556 [Source:HGNC Symbol;Acc:32812]	.	.	NR_030283	.	.	.	ENSG00000207729	693141	32812
XLOC_000841	C1orf226	chr1:162348695-162356608	0.110243	0.191774	0.19365	0.812768	0	1	1	0.129878	0.12872	0	-inf	0	1	1	0.982321	0.833055	0.965504	-0.0249125	-0.0445735	0.96565	0.998601	chromosome 1 open reading frame 226 [Source:HGNC Symbol;Acc:34351]	NM_001135240, NM_001085375	.	.	.	NP_001128712, NP_001078844	.	ENSG00000239887	400793	34351
XLOC_000842	UHMK1	chr1:162466963-162499419	33.4298	27.5877	23.2395	-0.524552	-2.17117	0.0286	0.632336	34.8937	28.3049	26.3088	-0.407421	-0.529147	0.5788	0.998316	36.1439	35.3173	35.3953	-0.0301924	-0.108801	0.9086	0.998601	U2AF homology motif (UHM) kinase 1 [Source:HGNC Symbol;Acc:19683]	NM_175866, NM_144624, NM_001184763	.	.	.	NP_787062, NP_653225, NP_001171692	.	ENSG00000152332	127933	19683
XLOC_000843	UAP1	chr1:162531295-162569633	30.4118	33.5464	30.3363	-0.00358819	-0.0141232	0.98845	0.998064	23.7892	35.2375	71.112	1.57978	2.24611	0.02585	0.387376	18.3914	18.7088	17.5462	-0.0678762	-0.223085	0.8208	0.998601	UDP-N-acteylglucosamine pyrophosphorylase 1 [Source:HGNC Symbol;Acc:12457]	NM_003115	XM_005245462, XM_005245463, XM_005245464, XM_005245465	.	.	NP_003106	XP_005245522, XP_005245521, XP_005245520, XP_005245519	ENSG00000117143	6675	12457
XLOC_000844	DDR2	chr1:162602227-162750247	0.0206289	0.087684	0.0845684	2.03545	0	1	1	0.248486	0.168503	0.677877	1.44786	1.23351	0.2066	0.85457	0.0707673	0.0706113	0.0963875	0.445763	0	1	1	discoidin domain receptor tyrosine kinase 2 [Source:HGNC Symbol;Acc:2731]	NM_006182, NM_001014796, NM_001014796, NM_001014796	XM_005245220, XM_005245221, XM_005245223	.	.	NP_006173, NP_001014796, NP_001014796, NP_001014796	XP_005245280, XP_005245278, XP_005245277	ENSG00000162733	4921	2731
XLOC_000845	HSD17B7	chr1:162760495-162782608	13.7689	27.6631	14.7644	0.100709	0.338104	0.7307	0.998064	9.99356	24.5781	16.5394	0.726833	0.971637	0.3126	0.95163	23.713	6.69333	6.70864	-1.82159	-5.23585	5e-05	0.0115457	hydroxysteroid (17-beta) dehydrogenase 7 [Source:HGNC Symbol;Acc:5215]	NM_016371	.	.	.	NP_057455	.	ENSG00000132196	51478	5215
XLOC_000846	RGS4	chr1:163038395-163046592	0	0.0190657	0.022985	inf	0	1	1	0.0184851	0	0.285081	3.94693	0	1	1	0	0	0	0	0	1	1	regulator of G-protein signaling 4 [Source:HGNC Symbol;Acc:10000]	NM_005613, NM_001113381, NM_001113380, NM_001102445	.	.	.	NP_005604, NP_001106852, NP_001106851, NP_001095915	.	ENSG00000117152	5999	10000
XLOC_000847	NUF2	chr1:163291722-163325553	60.231	47.2035	56.2195	-0.0994347	-0.394599	0.6776	0.998064	44.4413	41.508	19.0254	-1.22398	-1.67661	0.0839	0.639037	39.6603	29.0916	50.8537	0.358655	1.23338	0.21045	0.941531	NUF2, NDC80 kinetochore complex component [Source:HGNC Symbol;Acc:14621]	NM_145697, NM_031423	.	.	.	NP_663735, NP_113611	.	ENSG00000143228	83540	14621
XLOC_000848	PBX1	chr1:164528596-164821060	35.6904	28.5928	30.8748	-0.209107	-0.861777	0.37615	0.987199	37.9404	27.7644	3.47475	-3.44875	-4.66215	5e-05	0.0104229	48.0866	35.5983	39.5777	-0.280949	-1.00621	0.3087	0.993544	pre-B-cell leukemia homeobox 1 [Source:HGNC Symbol;Acc:8632]	NM_002585, NM_002585, NM_002585, NM_001204963, NM_001204963, NM_001204963, NM_001204961, NM_001204961, NM_001204961	XM_005245228, XM_005245228, XM_005245228, XM_005245229, XM_005245229, XM_005245229, XM_005245230, XM_005245230, XM_005245230	.	.	NP_002576, NP_002576, NP_002576, NP_001191892, NP_001191892, NP_001191892, NP_001191890, NP_001191890, NP_001191890	XP_005245287, XP_005245287, XP_005245287, XP_005245286, XP_005245286, XP_005245286, XP_005245285, XP_005245285, XP_005245285	ENSG00000185630	5087	8632
XLOC_000849	LRRC52	chr1:165446078-165551341	0	0	0.133458	inf	0	1	1	0	0	0	0	0	1	1	0	0	0	0	0	1	1	leucine rich repeat containing 52 [Source:HGNC Symbol;Acc:32156]	NM_001005214	.	.	.	NP_001005214	.	ENSG00000162763	440699	32156
XLOC_000850	MGST3	chr1:165600109-165625372	53.7386	45.2934	61.6425	0.197965	0.784872	0.42955	0.997552	47.5517	53.4647	40.4765	-0.232412	-0.334151	0.74625	0.998316	115.133	99.1446	110.277	-0.0621694	-0.219911	0.81705	0.998601	microsomal glutathione S-transferase 3 [Source:HGNC Symbol;Acc:7064]	NM_004528	XM_005245174, XM_005245175	.	.	NP_004519	XP_005245232, XP_005245231	ENSG00000143198	4259	7064
XLOC_000851	LOC440700	chr1:165667986-165679199	0	0.0506748	0	0	0	1	1	0.0977819	0	0	-inf	0	1	1	0	0.0796607	0	0	0	1	1	.	.	.	.	.	.	.	.	.	.
XLOC_000852	UCK2	chr1:165796731-165880855	44.4713	47.1799	45.7256	0.0401287	0.164365	0.8602	0.998064	41.1459	41.0667	32.2657	-0.350745	-0.488555	0.61265	0.998316	33.7465	41.0433	32.2575	-0.0651041	-0.219382	0.816	0.998601	uridine-cytidine kinase 2 [Source:HGNC Symbol;Acc:12562]	NM_012474	.	NR_037431	.	NP_036606	.	ENSG00000143179	7371	12562
XLOC_000853	FMO9P	chr1:166573152-166594473	0	0	0	0	0	1	1	0	0	0	0	0	1	1	0	0	0	0	0	1	1	flavin containing monooxygenase 9 pseudogene [Source:HGNC Symbol;Acc:32210]	.	.	NR_002925	.	.	.	ENSG00000215834	116123	32210
XLOC_000854	POGK	chr1:166808723-166823709	24.5423	24.5057	21.674	-0.179304	-0.716584	0.4708	0.998064	21.5086	25.6031	27.7006	0.365005	0.52393	0.60075	0.998316	18.9068	26.8974	19.4522	0.0410263	0.140463	0.888	0.998601	pogo transposable element with KRAB domain [Source:HGNC Symbol;Acc:18800]	NM_017542, NM_017542, NM_017542	XM_005245370, XM_005245371, XM_005245372	.	.	NP_060012, NP_060012, NP_060012	XP_005245429, XP_005245428, XP_005245427	ENSG00000143157	57645	18800
XLOC_000855	MAEL	chr1:166958518-166991447	0	0.0336983	0	0	0	1	1	0	0	0	0	0	1	1	0	0	0	0	0	1	1	maelstrom spermatogenic transposon silencer [Source:HGNC Symbol;Acc:25929]	NM_032858, NM_001286378, NM_001286377	XM_005245552	.	.	NP_116247, NP_001273307, NP_001273306	.	ENSG00000143194	84944	25929
XLOC_000856	DUSP27	chr1:167064086-167098402	0	0.0135833	0.0163773	inf	0	1	1	0.0131808	0	0	-inf	0	1	1	0.0511784	0	0.0344633	-0.570475	0	1	1	dual specificity phosphatase 27 (putative) [Source:HGNC Symbol;Acc:25034]	NM_001080426	XM_005245603, XM_005245604	.	.	NP_001073895	XP_005245661, XP_005245660	ENSG00000198842	92235	25034
XLOC_000857	POU2F1	chr1:167190065-167396582	4.02443	3.13644	2.85699	-0.494285	-1.87075	0.058	0.760639	3.71383	3.09722	4.10596	0.144811	0.20643	0.83425	0.998316	3.91636	2.85647	3.77825	-0.0517945	-0.172409	0.86	0.998601	POU class 2 homeobox 1 [Source:HGNC Symbol;Acc:9212]	NM_002697, NM_001198786, NM_001198783	.	NR_037163	.	NP_002688, NP_001185715, NP_001185712	XP_005245327, XP_005245327	ENSG00000143190	5451	9212
XLOC_000858	RCSD1	chr1:167599473-167675486	0	0	0	0	0	1	1	0.01805	0	0.0971487	2.42819	0	1	1	0	0	0	0	0	1	1	RCSD domain containing 1 [Source:HGNC Symbol;Acc:28310]	NM_052862	.	.	.	NP_443094	XP_005245662	ENSG00000198771	92241	28310
XLOC_000859	MPZL1	chr1:167691186-167761156	36.83	42.192	36.9835	0.00599828	0.0245858	0.97925	0.998064	42.7977	38.786	31.6375	-0.435897	-0.577495	0.55765	0.998316	39.9553	44.2451	38.113	-0.0681026	-0.243916	0.799	0.998601	myelin protein zero-like 1 [Source:HGNC Symbol;Acc:7226]	NM_024569, NM_003953, NM_001146191	.	.	.	NP_078845, NP_003944, NP_001139663	.	ENSG00000197965	9019	7226
XLOC_000860	DCAF6	chr1:167885912-168045083	20.5831	19.0477	26.6576	0.373088	1.03086	0.29565	0.970598	18.0158	16.5822	24.4506	0.440605	0.395358	0.7268	0.998316	22.4727	16.8518	22.1737	-0.0193221	-0.0522024	0.9564	0.998601	DDB1 and CUL4 associated factor 6 [Source:HGNC Symbol;Acc:30002]	NM_018442, NM_001198957, NM_001198956, NM_001017977	XM_005245334	.	.	NP_060912, NP_060912, NP_001185886, NP_001185885, NP_001017977	XP_005245391, XP_005245390, XP_005245389, XP_005245388	ENSG00000143164	55827	30002
XLOC_000861	TIPRL	chr1:168148170-168171351	44.0462	44.19	48.8205	0.14847	0.475131	0.61395	0.998064	45.5248	68.0065	84.8063	0.89752	1.0092	0.25895	0.904984	28.9236	35.075	30.6778	0.0849485	0.263617	0.785	0.998601	TIP41, TOR signaling pathway regulator-like (S. cerevisiae) [Source:HGNC Symbol;Acc:30231]	NM_152902, NM_001031800	.	.	.	NP_690866, NP_001026970	.	ENSG00000143155	261726	30231
XLOC_000862	SFT2D2	chr1:168195254-168212088	15.1274	10.7868	10.3922	-0.541672	-1.51976	0.133	0.897662	12.5858	10.4662	8.59134	-0.550841	-0.63624	0.5221	0.998316	8.73723	11.5541	13.4413	0.621427	1.43962	0.1493	0.88458	SFT2 domain containing 2 [Source:HGNC Symbol;Acc:25140]	NM_199344	.	.	.	NP_955376	.	ENSG00000213064	375035	25140
XLOC_000863	TBX19	chr1:168250277-168283664	0.256334	0.4159	0.310384	0.276032	0	1	1	0.345587	0.295849	2.93235	3.08494	2.93735	0.01285	0.281388	0.807029	0.65638	0.479005	-0.75258	0	1	1	T-box 19 [Source:HGNC Symbol;Acc:11596]	NM_005149	.	.	.	NP_005140	.	ENSG00000143178	9095	11596
XLOC_000864	MIR557	chr1:168344761-168344859	0	0	0	0	0	1	1	0	0	0	0	0	1	1	0	0	0	0	0	1	1	microRNA 557 [Source:HGNC Symbol;Acc:32813]	.	.	NR_030284	.	.	.	ENSG00000207974	693142	32813
XLOC_000865	XCL1	chr1:168545710-168551315	0	0	0	0	0	1	1	0	0	0	0	0	1	1	0	0	0	0	0	1	1	chemokine (C motif) ligand 1 [Source:HGNC Symbol;Acc:10645]	NM_002995	.	.	.	NP_002986	.	ENSG00000143184	6375	10645
XLOC_000866	LINC00626	chr1:168756178-168762126	0	0	0	0	0	1	1	0	0	0	0	0	1	1	0	0	0	0	0	1	1	long intergenic non-protein coding RNA 626 [Source:HGNC Symbol;Acc:44257]	.	.	NR_024160	.	.	.	ENSG00000225826	79100	44257
XLOC_000867	ATP1B1	chr1:169075946-169337186	72.741	69.8006	67.9103	-0.0991373	-0.38612	0.69005	0.998064	73.6458	100.195	40.9357	-0.847242	-1.01002	0.3099	0.949143	72.7103	84.6986	79.4998	0.12879	0.437202	0.6538	0.998601	ATPase, Na+/K+ transporting, beta 1 polypeptide [Source:HGNC Symbol;Acc:804]	NM_001677	XM_005245213	.	.	NP_001668	XP_005245270	ENSG00000143153	481	804
XLOC_000868	BLZF1	chr1:169337193-169396670	12.8495	10.7743	9.18011	-0.485134	-1.65419	0.0984	0.850961	12.6197	16.7039	33.2679	1.39845	1.92216	0.0597	0.561827	11.2274	10.2196	9.93296	-0.17673	-0.550152	0.5729	0.998601	basic leucine zipper nuclear factor 1 [Source:HGNC Symbol;Acc:1065]	NM_003666	.	.	.	NP_003657	XP_005245618, XP_005245618	ENSG00000117475	8548	1065
XLOC_000869	C1orf112	chr1:169764549-169863100	11.7058	11.7732	10.3482	-0.177841	-0.582835	0.55355	0.998064	10.5102	8.72671	5.17505	-1.02214	-1.08948	0.2825	0.926618	9.07035	11.7407	9.71139	0.0985184	0.276659	0.77655	0.998601	chromosome 1 open reading frame 112 [Source:HGNC Symbol;Acc:25565]	NM_018186	XM_005245318, XM_005245319	.	.	NP_060656	XP_005245376, XP_005245375, XP_005245374, XP_005245374	ENSG00000000460	55732	25565
XLOC_000870	METTL11B	chr1:170115187-170136923	0.0808476	0.0687591	0	-inf	0	1	1	0	0	0	0	0	1	1	0	0	0	0	0	1	1	methyltransferase like 11B [Source:HGNC Symbol;Acc:31932]	NM_001136107	.	.	.	NP_001129579	.	ENSG00000203740	149281	31932
XLOC_000871	GORAB	chr1:170501262-170522974	6.57742	5.35298	4.63312	-0.505536	-1.53236	0.1171	0.881402	6.14095	9.48791	20.8653	1.76457	2.39273	0.01485	0.298391	6.66139	6.60177	6.08908	-0.1296	-0.37594	0.69825	0.998601	golgin, RAB6-interacting [Source:HGNC Symbol;Acc:25676]	NM_152281, NM_001146039	.	NR_027397	.	NP_689494, NP_001139511	.	ENSG00000120370	92344	25676
XLOC_000872	PRRX1	chr1:170633312-170708541	0	0.027408	0	0	0	1	1	0	0	0	0	0	1	1	0	0	0	0	0	1	1	paired related homeobox 1 [Source:HGNC Symbol;Acc:9142]	NM_022716, NM_006902	.	.	.	NP_073207, NP_008833	.	ENSG00000116132	5396	9142
XLOC_000873	MROH9	chr1:170904611-171033906	0	0	0	0	0	1	1	0	0	0.156841	inf	0	1	1	0	0	0	0	0	1	1	maestro heat-like repeat family member 9 [Source:HGNC Symbol;Acc:26287]	NM_025063, NM_001163629	.	.	.	NP_079339, NP_001157101	.	ENSG00000117501	80133	26287
XLOC_000874	FMO3	chr1:171060017-171086959	0	0	0	0	0	1	1	0	0	0	0	0	1	1	0.0397936	0	0	-inf	0	1	1	flavin containing monooxygenase 3 [Source:HGNC Symbol;Acc:3771]	NM_006894, NM_001002294	.	.	.	NP_008825, NP_001002294	XP_005245101, XP_005245100	ENSG00000007933	2328	3771
XLOC_000875	MIR1295B	chr1:171060017-171086959	0	0	0	0	0	1	1	0	0	0	0	0	1	1	0	0	0	0	0	1	1	microRNA 1295b	.	.	NR_049854	.	.	.	.	100847009	43524
XLOC_000876	FMO6P	chr1:171106878-171130702	0	0	0	0	0	1	1	0	0	0	0	0	1	1	0	0	0	0	0	1	1	flavin containing monooxygenase 6 pseudogene [Source:HGNC Symbol;Acc:24024]	.	.	.	.	.	.	ENSG00000117507	.	24024
XLOC_000877	FMO2	chr1:171154387-171181822	0	0	0	0	0	1	1	0	0	0	0	0	1	1	0	0	0	0	0	1	1	flavin containing monooxygenase 2 (non-functional) [Source:HGNC Symbol;Acc:3770]	NM_001460	.	.	.	NP_001451	XP_005245096, XP_005245096	ENSG00000094963	2327	3770
XLOC_000878	FMO1	chr1:171217662-171255113	0	0	0	0	0	1	1	0	0	0	0	0	1	1	0	0	0	0	0	1	1	flavin containing monooxygenase 1 [Source:HGNC Symbol;Acc:3769]	NM_002021, NM_001282694, NM_001282693, NM_001282692	XM_005245035, XM_005245037, XM_005245037, XM_005245037	.	.	NP_002012, NP_002012, NP_002012, NP_001269623, NP_001269622, NP_001269622, NP_001269622, NP_001269621, NP_001269621, NP_001269621	XP_005245095, XP_005245095, XP_005245095, XP_005245094, XP_005245094, XP_005245094, XP_005245093, XP_005245093, XP_005245093	ENSG00000010932	2326	3769
XLOC_000879	FMO4	chr1:171283485-171311223	0.744768	0.683759	0.895904	0.266553	0.489804	0.61265	0.998064	0.813973	0.689118	0.166062	-2.29326	-1.70875	0.09235	0.663703	1.07925	0.825461	0.928242	-0.217453	-0.379964	0.69195	0.998601	flavin containing monooxygenase 4 [Source:HGNC Symbol;Acc:3772]	NM_002022	.	.	.	NP_002013, NP_002013	XP_005245103, XP_005245102	ENSG00000076258	2329	3772
XLOC_000880	PRRC2C	chr1:171454665-171562650	45.1333	46.9282	40.7788	-0.146374	-0.613944	0.53205	0.998064	42.3801	34.079	70.2808	0.729745	0.892102	0.3695	0.985512	27.2797	33.4132	29.3078	0.103452	0.376085	0.70665	0.998601	proline-rich coiled-coil 2C [Source:HGNC Symbol;Acc:24903]	NM_015172	XM_005245015, XM_005245016, XM_005245017, XM_005245018, XM_005245020, XM_005245022, XM_005245023, XM_005245024, XM_005245025, XM_005245026, XM_005245027, XM_005245028, XM_005245029, XM_005245030	.	.	NP_055987	XP_005245087, XP_005245086, XP_005245085, XP_005245084, XP_005245083, XP_005245082, XP_005245081, XP_005245080, XP_005245079, XP_005245078, XP_005245077, XP_005245075, XP_005245074, XP_005245073, XP_005245072	ENSG00000117523	23215	24903
XLOC_000881	METTL13	chr1:171750760-171766856	22.6487	27.8764	20.1436	-0.169103	-0.661475	0.5027	0.998064	22.5503	23.2475	16.8611	-0.419445	-0.58111	0.55795	0.998316	19.2322	27.5899	16.5098	-0.220203	-0.736448	0.4529	0.998601	methyltransferase like 13 [Source:HGNC Symbol;Acc:24248]	NM_015935, NM_014955, NM_001007239	XM_005245255	.	.	NP_057019, NP_055770, NP_001007240	XP_005245312	ENSG00000010165	51603	24248
XLOC_000882	DNM3	chr1:171810620-172381857	0.215002	0.330347	0.135607	-0.664916	0	1	1	0.436949	0.218084	0.140667	-1.63518	0	1	1	0.66301	0.537677	0.357225	-0.892199	0	1	1	dynamin 3 [Source:HGNC Symbol;Acc:29125]	NM_015569, NM_001278252, NM_001136127	XM_005245081	.	.	NP_056384, NP_001265181, NP_001129599	XP_005245141, XP_005245140, XP_005245139, XP_005245138, XP_005245137, XP_005245136	ENSG00000197959	26052	29125
XLOC_000883	MIR3120	chr1:171810620-172381857	0	0	0	0	0	1	1	0	0	0	0	0	1	1	0	0	0	0	0	1	1	microRNA 3120	.	.	NR_036066	.	.	.	.	100422882	38295
XLOC_000884	C1orf105	chr1:172389827-172437969	0	0.0647653	0.0780128	inf	0	1	1	0.623496	0	0	-inf	-nan	0.1784	0.81976	0.175391	0.0847854	0	-inf	0	1	1	chromosome 1 open reading frame 105 [Source:HGNC Symbol;Acc:29591]	NM_139240	XM_005245609, XM_005245611	.	.	NP_640333, NP_640333, NP_640333	XP_005245668, XP_005245667, XP_005245666, XP_005245665	ENSG00000180999	92346	29591
XLOC_000885	SUCO	chr1:172502259-172580973	11.4879	11.8863	10.9118	-0.0742243	-0.289366	0.76595	0.998064	13.2353	16.8066	33.9734	1.36002	1.81159	0.06845	0.595371	18.1621	15.76	21.0773	0.214762	0.753992	0.43675	0.998601	SUN domain containing ossification factor [Source:HGNC Symbol;Acc:1240]	NM_016227, NM_014283, NM_001282750	XM_005245250, XM_005245252	.	.	NP_057311, NP_055098, NP_001269680, NP_001269680, NP_001269679	XP_005245308, XP_005245308	ENSG00000094975	51430	1240
XLOC_000886	FASLG	chr1:172628184-172636012	0	0	0	0	0	1	1	0	0	0	0	0	1	1	0	0	0	0	0	1	1	Fas ligand (TNF superfamily, member 6) [Source:HGNC Symbol;Acc:11936]	NM_000639	.	.	.	NP_000630	.	ENSG00000117560	356	11936
XLOC_000887	PRDX6	chr1:173446485-173457946	399.648	383.99	385.644	-0.0514614	-0.214436	0.8267	0.998064	332.97	344.284	297.954	-0.160303	-0.19899	0.8431	0.998316	408.674	363.642	370.477	-0.141566	-0.520179	0.59855	0.998601	peroxiredoxin 6 [Source:HGNC Symbol;Acc:16753]	NM_004905	.	.	.	NP_004896	.	ENSG00000117592	9588	16753
XLOC_000888	LOC730159	chr1:173577474-173639001	0	0	0	0	0	1	1	0	0	0	0	0	1	1	0	0	0	0	0	1	1	.	.	.	.	.	.	.	.	.	.
XLOC_000889	KLHL20	chr1:173684079-173755840	9.75224	8.27181	8.62775	-0.176749	-0.636264	0.51565	0.998064	9.07502	8.74902	6.6687	-0.444496	-0.616844	0.5196	0.998316	12.0477	10.0081	10.0721	-0.258387	-0.84524	0.3907	0.998601	kelch-like family member 20 [Source:HGNC Symbol;Acc:25056]	NM_014458	XM_005245093	.	.	NP_055273	XP_005245150	ENSG00000076321	27252	25056
XLOC_000890	DARS2	chr1:173793796-173827682	58.4754	46.4234	50.0936	-0.223202	-0.926539	0.34355	0.984012	51.4847	29.1614	16.9103	-1.60624	-2.2812	0.02565	0.386681	44.6952	40.1618	43.9373	-0.0246744	-0.0876493	0.9272	0.998601	aspartyl-tRNA synthetase 2, mitochondrial [Source:HGNC Symbol;Acc:25538]	NM_018122	.	.	.	NP_060592, NP_060592	XP_005245357, XP_005245356	ENSG00000117593	55157	25538
XLOC_000891	GAS5-AS1	chr1:173832385-173837125	1.30747	1.1125	1.09567	-0.254975	-0.0550703	0.86295	0.998064	1.06502	0.741397	1.7786	0.739862	0.0369162	0.7654	0.998316	0.395946	0	0.203402	-0.960973	0	1	1	GAS5 antisense RNA 1 [Source:HGNC Symbol;Acc:44119]	.	.	NR_037605	.	.	.	ENSG00000270084	100506046	44119
XLOC_000892	ZBTB37	chr1:173837492-173855774	2.14959	2.05949	1.57846	-0.445543	-1.02676	0.2797	0.965325	2.37967	2.13957	1.47662	-0.688461	-0.638677	0.52935	0.998316	2.1045	1.99177	1.80141	-0.224349	-0.453583	0.64045	0.998601	zinc finger and BTB domain containing 37 [Source:HGNC Symbol;Acc:28365]	NM_032522, NM_001122770	XM_005245546, XM_005245547, XM_005245548, XM_005245550	.	.	NP_115911, NP_001116242	XP_005245607, XP_005245606, XP_005245606, XP_005245605, XP_005245604, XP_005245603	ENSG00000185278	84614	28365
XLOC_000893	RABGAP1L	chr1:174128551-174964445	4.15565	4.80624	6.05761	0.543676	1.66887	0.0799	0.814354	4.2239	4.03404	6.34624	0.587328	0.681243	0.48495	0.998316	4.9255	3.9201	5.53547	0.168436	0.476517	0.6112	0.998601	RAB GTPase activating protein 1-like [Source:HGNC Symbol;Acc:24663]	NM_014857, NM_001243765, NM_001243765, NM_001243765, NM_001243764, NM_001243763, NM_001035230	XM_005245680, XM_005245681, XM_005245682, XM_005245683	.	.	NP_055672, NP_001230694, NP_001230694, NP_001230694, NP_001230693, NP_001230692, NP_001030307	XP_005245740, XP_005245739, XP_005245738, XP_005245737	ENSG00000152061	9910	24663
XLOC_000894	GPR52	chr1:174128551-174964445	0	0	0	0	0	1	1	0	0	0	0	0	1	1	0.070079	0	0	-inf	0	1	1	G protein-coupled receptor 52 [Source:HGNC Symbol;Acc:4508]	NM_005684	.	.	.	NP_005675	.	ENSG00000203737	9293	4508
XLOC_000895	CACYBP	chr1:174968570-174981163	120.661	129.49	104.515	-0.207257	-0.866012	0.3703	0.987154	97.4241	110.852	84.2595	-0.20944	-0.281776	0.77135	0.998316	59.7149	78.0923	59.3999	-0.00762966	-0.0274851	0.97855	0.998601	calcyclin binding protein [Source:HGNC Symbol;Acc:30423]	NM_014412, NM_001007214	.	.	.	NP_055227, NP_001007215	XP_005245149, XP_005245149, XP_005245149	ENSG00000116161	27101	30423
XLOC_000896	TNN	chr1:175036993-175117202	0.0127628	0	0	-inf	0	1	1	0	0	0	0	0	1	1	0	0	0.0154144	inf	0	1	1	tenascin N [Source:HGNC Symbol;Acc:22942]	NM_022093	.	.	.	NP_071376	.	ENSG00000120332	63923	22942
XLOC_000897	PAPPA2	chr1:176432306-176811970	2.02102	1.28216	1.48734	-0.442347	-1.33617	0.17485	0.931392	7.04157	10.4734	17.009	1.27233	1.78632	0.0629	0.574413	2.56753	1.69744	1.09658	-1.22737	-3.34833	0.0007	0.0767791	pappalysin 2 [Source:HGNC Symbol;Acc:14615]	NM_021936, NM_020318	XM_005245422	.	.	NP_068755, NP_064714	XP_005245479	ENSG00000116183	60676	14615
XLOC_000898	FAM5B	chr1:177140632-177251558	0.565229	0.774751	1.08353	0.938835	1.94931	0.0583	0.761469	0	0	0.048643	inf	0	1	1	0.0241772	0	0.0246879	0.0301567	0	1	1	bone morphogenetic protein/retinoic acid inducible neural-specific 2 [Source:HGNC Symbol;Acc:13746]	NM_021165	XM_005245379	.	.	NP_066988, NP_066988	XP_005245437, XP_005245436	ENSG00000198797	57795	13746
XLOC_000899	RASAL2	chr1:178060642-178448648	3.34362	2.87752	2.56575	-0.382031	-1.36731	0.16005	0.923312	4.37744	2.9675	7.89059	0.850046	1.19345	0.2277	0.881025	4.04801	3.6553	3.91011	-0.0500044	-0.161684	0.86745	0.998601	RAS protein activator like 2 [Source:HGNC Symbol;Acc:9874]	NM_170692, NM_004841	XM_005245619	.	.	NP_733793, NP_733793, NP_733793, NP_004832, NP_004832	XP_005245679, XP_005245678, XP_005245678, XP_005245677, XP_005245676	ENSG00000075391	9462	9874
XLOC_000900	TEX35	chr1:178482211-178492635	0	0	0	0	0	1	1	0	0	0	0	0	1	1	0	0	0	0	0	1	1	testis expressed 35 [Source:HGNC Symbol;Acc:25366]	NM_032126, NM_001170724, NM_001170723, NM_001170722	.	.	.	NP_115502, NP_001164195, NP_001164194, NP_001164193	.	ENSG00000240021	84066	25366
XLOC_000901	C1orf220	chr1:178511930-178518024	0.28248	0.283731	0.420973	0.57558	0	1	1	0.27497	0.0465546	0	-inf	0	1	1	0.275309	0.244028	0.156218	-0.817496	0	1	1	chromosome 1 open reading frame 220 [Source:HGNC Symbol;Acc:33805]	.	.	NR_033186	.	.	.	ENSG00000213057	400798	33805
XLOC_000902	MIR4424	chr1:178646883-178646969	0	0	0	0	0	1	1	0	0	0	0	0	1	1	0	0	0	0	0	1	1	microRNA 4424 [Source:HGNC Symbol;Acc:41805]	.	.	NR_039622	.	.	.	ENSG00000266417	100616328	41805
XLOC_000903	RALGPS2	chr1:178694299-178889237	0.632305	0.407607	0.469149	-0.430576	-0.91619	0.3557	0.985741	0.28785	0.317085	0.613886	1.09265	0.948728	0.3592	0.981531	0.216671	0.124226	0.272289	0.329635	0	1	1	Ral GEF with PH domain and SH3 binding motif 2 [Source:HGNC Symbol;Acc:30279]	NM_152663, NM_001286247	XM_005245297	.	.	NP_689876, NP_001273176	XP_005245355	ENSG00000116191	55103	30279
XLOC_000904	FAM20B	chr1:178995073-179045702	50.0749	41.6245	40.2248	-0.316001	-1.32256	0.182	0.93302	49.8384	32.8959	32.3527	-0.623374	-0.851656	0.37915	0.991137	45.813	44.3436	39.3599	-0.219034	-0.79273	0.42885	0.998601	family with sequence similarity 20, member B [Source:HGNC Symbol;Acc:23017]	NM_014864	XM_005245691	.	.	NP_055679	XP_005245748	ENSG00000116199	9917	23017
XLOC_000905	TOR3A	chr1:179051111-179065129	120.611	145.439	123.604	0.0353596	0.147862	0.8818	0.998064	101.305	108.918	14.9616	-2.75937	-3.85021	0.00025	0.0301893	107.069	139.737	90.5124	-0.242347	-0.875056	0.37775	0.998601	torsin family 3, member A [Source:HGNC Symbol;Acc:11997]	NM_022371	.	.	.	NP_071766	XP_005245502	ENSG00000186283	64222	11997
XLOC_000906	SOAT1	chr1:179262848-179327814	16.5053	14.9602	15.5132	-0.0894392	-0.361081	0.70775	0.998064	13.9594	11.8284	16.1445	0.209801	0.294384	0.76445	0.998316	15.2996	13.1539	14.6649	-0.0611331	-0.213116	0.82585	0.998601	sterol O-acyltransferase 1 [Source:HGNC Symbol;Acc:11177]	NM_003101, NM_001252512, NM_001252511	.	.	.	NP_003092, NP_001239441, NP_001239440	.	ENSG00000057252	6646	11177
XLOC_000907	AXDND1	chr1:179334854-179545084	0.0192737	0.0163795	0.0197476	0.0350469	0	1	1	0.0317761	0	0.0685149	1.10848	0	1	1	0	0.0351344	0	0	0	1	1	axonemal dynein light chain domain containing 1 [Source:HGNC Symbol;Acc:26564]	NM_144696	.	.	.	NP_653297	.	ENSG00000162779	126859	26564
XLOC_000908	TDRD5	chr1:179560747-179660407	0.0356464	0.0289734	0.0825755	1.21196	0	1	1	0.176463	0.145635	0	-inf	0	1	1	0.091981	0.0895807	0.174569	0.924389	0	1	1	tudor domain containing 5 [Source:HGNC Symbol;Acc:20614]	NM_173533, NM_001199092, NM_001199091, NM_001199089, NM_001199089, NM_001199085, NM_001199085	XM_005244934, XM_005244934, XM_005244935, XM_005244935	.	.	NP_775804, NP_001186021, NP_001186020, NP_001186018, NP_001186018, NP_001186014, NP_001186014	XP_005244992, XP_005244992, XP_005244991, XP_005244991	ENSG00000162782	163589	20614
XLOC_000909	FAM163A	chr1:179712297-179785333	0.2933	0.210918	0.23116	-0.343484	0	1	1	0.0557698	0	0	-inf	0	1	1	0	0	0	0	0	1	1	family with sequence similarity 163, member A [Source:HGNC Symbol;Acc:28274]	NM_173509, NM_173509, NM_173509, NM_173509, NM_173509	XM_005244912, XM_005244913, XM_005244914, XM_005244915, XM_005244916	.	.	NP_775780, NP_775780, NP_775780, NP_775780, NP_775780	XP_005244973, XP_005244972, XP_005244971, XP_005244970, XP_005244969	ENSG00000143340	148753	28274
XLOC_000910	TOR1AIP1	chr1:179851176-179889212	30.6469	27.2862	22.0786	-0.473092	-1.92339	0.0485	0.72658	29.5215	26.8162	35.5702	0.268904	0.377194	0.69265	0.998316	29.3105	32.2162	23.1271	-0.341835	-1.19586	0.2155	0.942554	torsin A interacting protein 1 [Source:HGNC Symbol;Acc:29456]	NM_015602, NM_001267578	.	.	.	NP_056417, NP_001254507	.	ENSG00000143337	26092	29456
XLOC_000911	CEP350	chr1:179923907-180084015	8.36918	7.30846	7.62365	-0.134605	-0.546915	0.58435	0.998064	7.90789	6.03093	9.97319	0.334762	0.476649	0.6274	0.998316	5.94561	5.60104	6.77442	0.188273	0.659536	0.5087	0.998601	centrosomal protein 350kDa [Source:HGNC Symbol;Acc:24238]	NM_014810	.	.	.	NP_055625	XP_005245697	ENSG00000135837	9857	24238
XLOC_000912	QSOX1	chr1:180123967-180169859	38.9907	41.6735	46.6457	0.258614	1.03331	0.2884	0.9686	34.9857	37.8818	45.4343	0.377016	0.525982	0.5744	0.998316	64.3464	61.18	73.5423	0.192716	0.674162	0.4821	0.998601	quiescin Q6 sulfhydryl oxidase 1 [Source:HGNC Symbol;Acc:9756]	NM_002826, NM_001004128	.	.	.	NP_002817, NP_001004128	XP_005245432	ENSG00000116260	5768	9756
XLOC_000913	LHX4	chr1:180199432-180244188	0.904988	1.26157	0.593398	-0.608899	-0.726465	0.46485	0.998064	0.833799	0.491233	0.222569	-1.90545	-0.816973	0.42105	0.998316	0.426518	0.332969	0.289132	-0.560875	0	1	1	LIM homeobox 4 [Source:HGNC Symbol;Acc:21734]	NM_033343	.	.	.	NP_203129	.	ENSG00000121454	89884	21734
XLOC_000914	XPR1	chr1:180601145-180859415	11.0596	11.3361	11.5075	0.0572704	0.229614	0.81485	0.998064	10.8797	11.0409	12.5484	0.205854	0.2953	0.76065	0.998316	9.08702	8.85524	12.5617	0.467158	1.60794	0.1006	0.799981	xenotropic and polytropic retrovirus receptor 1 [Source:HGNC Symbol;Acc:12827]	NM_004736, NM_001135669	.	.	.	NP_004727, NP_001129141	.	ENSG00000143324	9213	12827
XLOC_000915	KIAA1614	chr1:180882312-180915239	0.0619927	0.105362	0.0476384	-0.379973	0	1	1	0.15337	0.112597	0.0690416	-1.15148	0	1	1	0.0924343	0	0.024149	-1.93646	0	1	1	KIAA1614 [Source:HGNC Symbol;Acc:29327]	NM_020950	.	.	.	NP_066001	XP_005245433	ENSG00000135835	57710	29327
XLOC_000916	MR1	chr1:181002560-181031074	1.50458	1.37804	1.29404	-0.217475	-0.637501	0.5106	0.998064	2.4728	1.09106	1.08618	-1.18688	-1.45854	0.1261	0.74351	3.52277	2.261	3.22897	-0.125636	-0.391758	0.68965	0.998601	major histocompatibility complex, class I-related [Source:HGNC Symbol;Acc:4975]	NM_001531, NM_001195035, NM_001195000, NM_001194999	XM_005245115	.	.	NP_001522, NP_001181964, NP_001181929, NP_001181928	XP_005245172	ENSG00000153029	3140	4975
XLOC_000917	IER5	chr1:181057637-181059979	13.8909	17.5885	15.1652	0.126628	0.46014	0.65075	0.998064	17.3204	21.9201	56.1767	1.6975	2.41496	0.02	0.34534	33.9673	35.6133	56.4326	0.732383	2.45524	0.0138	0.393154	immediate early response 5 [Source:HGNC Symbol;Acc:5393]	NM_016545	.	.	.	NP_057629	.	ENSG00000162783	51278	5393
XLOC_000918	GM140	chr1:181205523-181207740	0	0	0	0	0	1	1	0	0	0	0	0	1	1	0	0	0	0	0	1	1	.	.	.	.	.	.	.	.	.	.
XLOC_000919	CACNA1E	chr1:181452685-181775921	0	0	0	0	0	1	1	0	0	0.0037538	inf	0	1	1	0	0	0	0	0	1	1	calcium channel, voltage-dependent, R type, alpha 1E subunit [Source:HGNC Symbol;Acc:1392]	NM_001205294, NM_001205293, NM_000721	.	.	.	NP_001192223, NP_001192222, NP_000712	XP_005245534	ENSG00000198216	777	1392
XLOC_000920	LINC00272	chr1:182376755-182383948	0	0	0	0	0	1	1	0	0	0	0	0	1	1	0	0	0	0	0	1	1	long intergenic non-protein coding RNA 272 [Source:HGNC Symbol;Acc:26898]	.	.	NR_034131	.	.	.	ENSG00000203729	388719	26898
XLOC_000921	RGSL1	chr1:182419255-182529732	0	0	0	0	0	1	1	0	0	0	0	0	1	1	0	0	0	0	0	1	1	regulator of G-protein signaling like 1 [Source:HGNC Symbol;Acc:18636]	NM_001137669	XM_005245137	.	.	NP_001131141	XP_005245194	ENSG00000121446	353299	18636
XLOC_000922	LOC284648	chr1:182584274-182585764	0.187634	0.119634	0.144171	-0.380135	0	1	1	0.115616	0.211766	1.51337	3.71036	2.44087	0.15155	0.785954	0.0646748	0.255162	0.325814	2.33277	0	1	1	.	.	.	.	.	.	.	.	.	.
XLOC_000923	NPL	chr1:182758583-182799519	1.76434	2.56956	1.97339	0.161547	0.393547	0.67075	0.998064	2.2427	3.79264	2.64311	0.237001	0.264406	0.78725	0.998316	2.53831	3.52106	4.43721	0.805786	2.00663	0.03865	0.600439	N-acetylneuraminate pyruvate lyase (dihydrodipicolinate synthase) [Source:HGNC Symbol;Acc:16781]	NM_030769, NM_001200056, NM_001200051, NM_001200050	XM_005245504, XM_005245504, XM_005245505	.	.	NP_110396, NP_001186985, NP_001186981, NP_001186981, NP_001186980, NP_001186979	XP_005245561, XP_005245561, XP_005245561	ENSG00000135838	80896	16781
XLOC_000924	DHX9	chr1:182808438-182857117	136.181	133.021	97.3813	-0.483813	-2.02271	0.0381	0.683454	127.32	73.2613	66.3674	-0.939908	-1.22127	0.21455	0.864455	79.6562	98.8588	61.2872	-0.3782	-1.37518	0.15205	0.886804	DEAH (Asp-Glu-Ala-His) box helicase 9 [Source:HGNC Symbol;Acc:2750]	NM_001357	.	.	.	NP_001348	.	ENSG00000135829	1660	2750
XLOC_000925	LAMC1	chr1:182992594-183114727	166.016	144.899	175.988	0.0841513	0.340215	0.72745	0.998064	174.81	105.165	59.6559	-1.55105	-1.81491	0.0726	0.608763	238.744	205.302	248.695	0.0589154	0.214749	0.82775	0.998601	laminin, gamma 1 (formerly LAMB2) [Source:HGNC Symbol;Acc:6492]	NM_002293	XM_005245149	.	.	NP_002284	XP_005245206	ENSG00000135862	3915	6492
XLOC_000926	LAMC2	chr1:183155173-183214262	0.956767	0.769002	1.61207	0.752673	1.97664	0.0446	0.71405	1.15214	0.482874	1.54454	0.422861	0.492352	0.6095	0.998316	1.80351	0.92211	1.13404	-0.669338	-1.66928	0.0942	0.784233	laminin, gamma 2 [Source:HGNC Symbol;Acc:6493]	NM_018891, NM_005562	XM_005245150	.	.	NP_061486, NP_005553	XP_005245207	ENSG00000058085	3918	6493
XLOC_000927	SMG7	chr1:183441505-183523328	23.6972	27.7829	21.316	-0.15278	-0.612246	0.5297	0.998064	23.7918	22.0222	30.3988	0.353551	0.465967	0.6442	0.998316	23.2384	30.1253	19.7305	-0.236082	-0.826021	0.39845	0.998601	SMG7 nonsense mediated mRNA decay factor [Source:HGNC Symbol;Acc:16792]	NM_201569, NM_201568, NM_173156, NM_001174061	XM_005245650, XM_005245651, XM_005245657	.	.	NP_963863, NP_963862, NP_775179, NP_001167532, NP_001167532, NP_001167532, NP_001167532, NP_001167532, NP_001167532, NP_001167532, NP_001167532	XP_005245714, XP_005245713, XP_005245712, XP_005245711, XP_005245710, XP_005245709, XP_005245708, XP_005245707, XP_005245706, XP_005245705, XP_005245704	ENSG00000116698	9887	16792
XLOC_000928	RGL1	chr1:183605207-183897666	1.94866	1.60283	1.62545	-0.261638	-0.745677	0.45	0.998064	1.58696	2.21333	2.10786	0.409508	0.480228	0.6281	0.998316	3.7	2.67686	3.61339	-0.0341719	-0.103909	0.9178	0.998601	ral guanine nucleotide dissociation stimulator-like 1 [Source:HGNC Symbol;Acc:30281]	NM_015149	XM_005245010, XM_005245011, XM_005245012	.	.	NP_055964	XP_005245070, XP_005245069, XP_005245068, XP_005245067	ENSG00000143344	23179	30281
XLOC_000929	TSEN15	chr1:184020810-184043344	42.994	34.698	33.5276	-0.358787	-1.40302	0.14705	0.919738	38.567	57.3763	27.1402	-0.506936	-0.717469	0.4552	0.998316	28.301	33.258	31.3196	0.146216	0.483594	0.62145	0.998601	TSEN15 tRNA splicing endonuclease subunit [Source:HGNC Symbol;Acc:16791]	NM_052965, NM_001127394	.	.	.	NP_443197, NP_001120866	.	ENSG00000198860	116461	16791
XLOC_000930	C1orf21	chr1:184356149-184598155	0.79743	0.703436	0.548876	-0.538879	-1.42828	0.1576	0.923176	0.567896	0.310117	0.398521	-0.51097	-0.531139	0.60195	0.998316	0.726758	0.61427	0.510379	-0.509906	0	1	1	chromosome 1 open reading frame 21 [Source:HGNC Symbol;Acc:15494]	NM_030806	.	.	.	NP_110433	.	ENSG00000116667	81563	15494
XLOC_000931	RNF2	chr1:185014550-185071740	5.55438	5.55872	5.39145	-0.0429527	-0.1433	0.8814	0.998064	6.31117	7.86094	10.6584	0.756009	1.03088	0.3071	0.946562	7.60401	7.99245	7.61185	0.00148713	0.00464177	0.9932	0.998601	ring finger protein 2 [Source:HGNC Symbol;Acc:10061]	NM_007212, NM_007212	XM_005245412, XM_005245413	.	.	NP_009143, NP_009143	XP_005245471, XP_005245470, XP_005245469	ENSG00000121481	6045	10061
XLOC_000932	SWT1	chr1:185087217-185260913	1.14345	0.88329	0.82054	-0.478741	-0.512723	0.59325	0.998064	0.660305	1.05265	6.40566	3.27814	1.36573	0.2966	0.939023	1.55035	0.519854	1.37347	-0.17476	-0.195248	0.8406	0.998601	SWT1 RNA endoribonuclease homolog (S. cerevisiae) [Source:HGNC Symbol;Acc:16785]	NM_017673, NM_017673, NM_017673, NM_001105518	XM_005245271, XM_005245272, XM_005245273, XM_005245275	.	.	NP_060143, NP_060143, NP_060143, NP_060143, NP_060143, NP_001098988, NP_001098988, NP_001098988	XP_005245333, XP_005245333, XP_005245332, XP_005245331, XP_005245331, XP_005245330, XP_005245329, XP_005245328	ENSG00000116668	54823	16785
XLOC_000933	HMCN1	chr1:185703682-186446655	0.930171	0.650867	1.20188	0.369728	0.3447	0.7277	0.998064	1.13252	0.638086	0.356426	-1.66786	-0.337753	0.61505	0.998316	0.251388	0.167894	0.290664	0.209433	0	1	1	hemicentin 1 [Source:HGNC Symbol;Acc:19194]	NM_031935	.	.	.	NP_114141	.	ENSG00000143341	83872	19194
XLOC_000934	PRG4	chr1:185703682-186446655	0.0414255	0.0117342	0.0275384	-0.589075	0	1	1	0.0113897	0	0.0492694	2.11296	0	1	1	0	0.0151962	0.015461	inf	0	1	1	proteoglycan 4 [Source:HGNC Symbol;Acc:9364]	NM_005807, NM_001127710, NM_001127709, NM_001127708	XM_005244822	.	.	NP_005798, NP_001121182, NP_001121181, NP_001121180	XP_005244879	ENSG00000116690	10216	9364
XLOC_000935	C1orf27	chr1:185703682-186446655	14.9548	16.7013	12.4232	-0.267577	-0.403278	0.68885	0.998064	16.5087	25.1816	40.748	1.3035	0.796532	0.35185	0.980569	10.2449	13.385	11.3471	0.147422	0.209544	0.82575	0.998601	chromosome 1 open reading frame 27 [Source:HGNC Symbol;Acc:24299]	NM_017847, NM_001164246, NM_001164245	.	.	XR_241088	NP_060317, NP_001157718, NP_001157717	.	ENSG00000157181	54953	24299
XLOC_000936	OCLM	chr1:185703682-186446655	1.04407	1.99806	0.534741	-0.965304	-0.146651	0.74485	0.998064	0.924825	0.467881	1.55092	0.745868	0.0455058	0.7658	0.998316	1.38984	1.92208	1.29589	-0.100973	-0.0173225	0.9196	0.998601	oculomedin [Source:HGNC Symbol;Acc:8103]	NM_022375	.	.	.	NP_071770	.	ENSG00000262180	10896	8103
XLOC_000937	PLA2G4A	chr1:186798031-186958113	30.1806	36.8652	49.2187	0.705584	2.85447	0.0048	0.312357	30.0561	52.1863	59.6621	0.989156	1.40376	0.1586	0.797432	13.4639	14.4927	18.457	0.455074	1.52574	0.12185	0.835658	phospholipase A2, group IVA (cytosolic, calcium-dependent) [Source:HGNC Symbol;Acc:9035]	NM_024420	XM_005245267, XM_005245268	.	.	NP_077734	XP_005245325, XP_005245324	ENSG00000116711	5321	9035
XLOC_000938	LOC440704	chr1:190594019-190770788	0	0	0	0	0	1	1	0	0	0	0	0	1	1	0	0	0	0	0	1	1	.	.	.	.	.	.	.	.	.	.
XLOC_000939	RGS18	chr1:192127591-192154945	0	0	0	0	0	1	1	0	0	0	0	0	1	1	0	0	0	0	0	1	1	regulator of G-protein signaling 18 [Source:HGNC Symbol;Acc:14261]	NM_130782	.	.	.	NP_570138	.	ENSG00000150681	64407	14261
XLOC_000940	RGS21	chr1:192286121-192336414	0	0	0	0	0	1	1	0	0	0	0	0	1	1	0	0	0	0	0	1	1	regulator of G-protein signaling 21 [Source:HGNC Symbol;Acc:26839]	NM_001039152	.	.	.	NP_001034241	.	ENSG00000253148	431704	26839
XLOC_000941	RGS1	chr1:192544856-192549159	0	0	0	0	0	1	1	0	0	0	0	0	1	1	0	0	0	0	0	1	1	regulator of G-protein signaling 1 [Source:HGNC Symbol;Acc:9991]	NM_002922	.	.	.	NP_002913	.	ENSG00000090104	5996	9991
XLOC_000942	RGS13	chr1:192605267-192629440	0	0	0	0	0	1	1	0	0	0	0	0	1	1	0	0	0	0	0	1	1	regulator of G-protein signaling 13 [Source:HGNC Symbol;Acc:9995]	NM_144766, NM_002927	.	.	.	NP_658912, NP_002918	.	ENSG00000127074	6003	9995
XLOC_000943	RGS2	chr1:192778168-192781407	326.799	371.344	443.166	0.439444	1.84074	0.0656	0.776502	246.327	222.076	40.267	-2.61291	-3.62862	0.0006	0.0536892	367.749	327.222	360.103	-0.030312	-0.111273	0.90735	0.998601	regulator of G-protein signaling 2, 24kDa [Source:HGNC Symbol;Acc:9998]	NM_002923	.	.	.	NP_002914	.	ENSG00000116741	5997	9998
XLOC_000944	TROVE2	chr1:192981495-193060906	18.0407	17.0243	19.1548	0.0864506	0.156804	0.86575	0.998064	17.906	20.2172	41.172	1.20122	0.875627	0.4493	0.998316	15.8475	16.8002	19.0183	0.263132	0.459201	0.62115	0.998601	TROVE domain family, member 2 [Source:HGNC Symbol;Acc:11313]	NM_004600, NM_001173525, NM_001173524, NM_001042370, NM_001042369	.	.	.	NP_004591, NP_001166996, NP_001166995, NP_001035829, NP_001035828	.	ENSG00000116747	6738	11313
XLOC_000945	CDC73	chr1:193091087-193223942	17.0151	16.45	14.2542	-0.255426	-1.01789	0.2998	0.971934	17.7838	16.6916	15.8227	-0.168565	-0.232041	0.8162	0.998316	19.43	18.4937	18.6072	-0.0624247	-0.217797	0.81905	0.998601	cell division cycle 73 [Source:HGNC Symbol;Acc:16783]	NM_024529	.	.	.	NP_078805	.	ENSG00000134371	79577	16783
XLOC_000946	MIR1278	chr1:193091087-193223942	0	0	0	0	0	1	1	0	0	0	0	0	1	1	0	0	0	0	0	1	1	microRNA 1278 [Source:HGNC Symbol;Acc:35356]	.	.	NR_031691	.	.	.	ENSG00000221680	100302163	35356
XLOC_000947	CFH	chr1:196621007-196716634	5.59342	4.95707	7.97792	0.512282	1.62115	0.09705	0.84707	31.8734	27.9575	17.7306	-0.846109	-1.15727	0.22775	0.881025	49.4726	36.9818	45.2566	-0.1285	-0.418463	0.65795	0.998601	complement factor H [Source:HGNC Symbol;Acc:4883]	NM_001014975, NM_000186	XM_005245111, XM_005245112	.	.	NP_001014975, NP_000177	XP_005245169, XP_005245168	ENSG00000000971	3075	4883
XLOC_000948	CFHR3	chr1:196743929-196763203	0.240577	0.286343	0.246467	0.0348934	0	1	1	0.242424	0.0868647	0.0419181	-2.53189	0	1	1	0.43001	0.118911	0.123549	-1.79929	0	1	1	complement factor H-related 3 [Source:HGNC Symbol;Acc:16980]	NM_021023, NM_001166624	XM_005244849	.	.	NP_066303, NP_001160096	XP_005244906	ENSG00000116785	10878	16980
XLOC_000949	CFHR1	chr1:196788860-196801319	0.384845	0.18697	0.281612	-0.450566	0	1	1	0.406121	0.396522	0.28606	-0.505593	0	1	1	0.347714	0.223973	0.350065	0.00971991	0	1	1	complement factor H-related 1 [Source:HGNC Symbol;Acc:4888]	NM_002113	.	.	.	NP_002104	.	ENSG00000244414	3078	4888
XLOC_000950	CFHR4	chr1:196857143-196887843	0	0	0	0	0	1	1	0.0400524	0	0	-inf	0	1	1	0	0	0	0	0	1	1	complement factor H-related 4 [Source:HGNC Symbol;Acc:16979]	NM_006684, NM_001201551, NM_001201550	.	.	.	NP_006675, NP_001188480, NP_001188479	.	ENSG00000134365	10877	16979
XLOC_000951	CFHR2	chr1:196912933-196928356	0	0	0	0	0	1	1	0	0	0	0	0	1	1	0	0	0	0	0	1	1	complement factor H-related 2 [Source:HGNC Symbol;Acc:4890]	NM_005666	.	.	.	NP_005657	XP_005245170, XP_005245170	ENSG00000080910	3080	4890
XLOC_000952	CFHR5	chr1:196946666-196978803	0	0	0	0	0	1	1	0	0	0	0	0	1	1	0	0	0	0	0	1	1	complement factor H-related 5 [Source:HGNC Symbol;Acc:24668]	NM_030787	.	.	.	NP_110414	.	ENSG00000134389	81494	24668
XLOC_000953	CRB1	chr1:197170591-197447585	0.683007	0.243091	0.377186	-0.856622	-1.47969	0.09595	0.846732	0.286725	0.0110384	0.0130598	-4.45646	0	1	1	0.0675087	0.0222537	0.0914119	0.437309	0	1	1	crumbs homolog 1 (Drosophila) [Source:HGNC Symbol;Acc:2343]	NM_201253, NM_001257966, NM_001257965, NM_001193640	.	.	.	NP_957705, NP_001244895, NP_001244894, NP_001180569	.	ENSG00000134376	23418	2343
XLOC_000954	C1orf53	chr1:197871681-197876497	12.6293	8.78301	8.45756	-0.578459	-1.44389	0.15325	0.923176	10.0865	9.84227	3.52741	-1.51574	-1.41391	0.1742	0.815775	7.59115	8.176	5.78217	-0.392707	-0.683	0.4949	0.998601	chromosome 1 open reading frame 53 [Source:HGNC Symbol;Acc:30003]	NM_001024594	.	.	.	NP_001019765	.	ENSG00000203724	388722	30003
XLOC_000955	LHX9	chr1:197881634-197899273	0.421776	0.358465	0.605235	0.521019	0.828599	0.3902	0.988733	0.34656	0.117378	0	-inf	0	1	1	0.454514	0.179236	0.639704	0.493079	0	1	1	LIM homeobox 9 [Source:HGNC Symbol;Acc:14222]	NM_020204, NM_001014434	XM_005245349	.	.	NP_064589, NP_001014434	XP_005245407, XP_005245406	ENSG00000143355	56956	14222
XLOC_000956	NEK7	chr1:198126107-198291548	43.4756	32.733	37.4218	-0.216327	-0.895145	0.3683	0.986308	39.7604	39.2835	62.6753	0.656564	0.903404	0.36095	0.98199	68.0713	57.7678	73.7828	0.116238	0.420666	0.6675	0.998601	NIMA-related kinase 7 [Source:HGNC Symbol;Acc:13386]	NM_133494	.	.	.	NP_598001	.	ENSG00000151414	140609	13386
XLOC_000957	PTPRC	chr1:198608097-198726605	0	0	0.0264924	inf	0	1	1	0	0	0.0692362	inf	0	1	1	0.0142623	0.0136708	0	-inf	0	1	1	protein tyrosine phosphatase, receptor type, C [Source:HGNC Symbol;Acc:9666]	NM_080921, NM_002838, NM_001267798	.	.	.	NP_563578, NP_002829, NP_001254727	.	ENSG00000081237	5788	9666
XLOC_000958	NR5A2	chr1:199996729-200146550	0	0.0341668	0.0274629	inf	0	1	1	0	0	0.0119562	inf	0	1	1	0.0167696	0.0162287	0	-inf	0	1	1	nuclear receptor subfamily 5, group A, member 2 [Source:HGNC Symbol;Acc:7984]	NM_205860, NM_003822, NM_001276464	XM_005245061, XM_005245062	.	.	NP_995582, NP_003813, NP_001263393	XP_005245119, XP_005245118	ENSG00000116833	2494	7984
XLOC_000959	CAMSAP2	chr1:200708685-200829831	20.7671	19.2166	17.3769	-0.25713	-1.05592	0.2906	0.970027	19.0769	20.3766	25.9177	0.442115	0.620535	0.515	0.998316	16.8023	18.0085	16.0943	-0.0621047	-0.220493	0.8245	0.998601	calmodulin regulated spectrin-associated protein family, member 2 [Source:HGNC Symbol;Acc:29188]	NM_203459	XM_005245040	.	.	NP_982284	XP_005245099, XP_005245098, XP_005245097	ENSG00000118200	23271	29188
XLOC_000960	GPR25	chr1:200842082-200843306	0	0	0	0	0	1	1	0	0	0	0	0	1	1	0	0	0	0	0	1	1	G protein-coupled receptor 25 [Source:HGNC Symbol;Acc:4480]	NM_005298	.	.	.	NP_005289	.	ENSG00000170128	2848	4480
XLOC_000961	C1orf106	chr1:200860626-200884864	0.108861	0.0396421	0.0637322	-0.772388	0	1	1	0.0641292	0.0423636	0.0554175	-0.210639	0	1	1	0.0480617	0.0247617	0.175057	1.86487	0	1	1	chromosome 1 open reading frame 106 [Source:HGNC Symbol;Acc:25599]	NM_018265, NM_001142569	.	.	.	NP_060735, NP_001136041	.	ENSG00000163362	55765	25599
XLOC_000962	IGFN1	chr1:201159952-201198080	0.44532	1.30182	0.217282	-1.03527	0	1	1	2.53443	14.876	65.4904	4.69155	6.07561	5e-05	0.0104229	3.09941	10.9821	8.00557	1.36901	4.6726	5e-05	0.0115457	immunoglobulin-like and fibronectin type III domain containing 1 [Source:HGNC Symbol;Acc:24607]	NM_001164586	XM_005245581, XM_005245581	.	.	NP_001158058	XP_005245638, XP_005245638	ENSG00000163395	91156	24607
XLOC_000963	PKP1	chr1:201252579-201302121	0	0	0	0	0	1	1	0	0	0.0211452	inf	0	1	1	0	0	0.0159394	inf	0	1	1	plakophilin 1 (ectodermal dysplasia/skin fragility syndrome) [Source:HGNC Symbol;Acc:9023]	NM_001005337, NM_000299	.	.	.	NP_001005337, NP_000290	.	ENSG00000081277	5317	9023
XLOC_000964	RPS10P7	chr1:201489031-201489720	0.600088	1.12334	0.368774	-0.70244	-0.592101	0.5328	0.998064	0.684241	2.77996	4.18732	2.61345	1.92473	0.1116	0.715703	1.15291	0.653708	1.68139	0.54437	0.656839	0.5129	0.998601	ribosomal protein S10 pseudogene 7 [Source:HGNC Symbol;Acc:36423]	.	.	NR_026667	.	.	.	ENSG00000223396	376693	36423
XLOC_000965	NAV1	chr1:201617449-201796102	0.815495	0.989476	0.681202	-0.259593	-0.731572	0.4509	0.998064	0.647845	0.307892	0.370248	-0.807157	-0.862197	0.3656	0.983774	0.646865	0.911482	0.817082	0.337017	0	1	1	neuron navigator 1 [Source:HGNC Symbol;Acc:15989]	NM_020443, NM_001167738	XM_005245572	.	.	NP_065176, NP_001161210	XP_005245629	ENSG00000134369	89796	15989
XLOC_000966	MIR5191	chr1:201617449-201796102	0	0	0	0	0	1	1	0	0	0	0	0	1	1	0	0	0	0	0	1	1	microRNA 5191 [Source:HGNC Symbol;Acc:43497]	.	.	NR_049823	.	.	.	ENSG00000264802	100847050	43497
XLOC_000967	MIR1231	chr1:201617449-201796102	0	0	0	0	0	1	1	0	0	0	0	0	1	1	0	0	0	0	0	1	1	microRNA 1231 [Source:HGNC Symbol;Acc:33921]	.	.	NR_031599	.	.	.	ENSG00000221028	100302158	33921
XLOC_000968	IPO9	chr1:201798287-201853422	21.8776	20.4309	21.6239	-0.0168292	-0.0703996	0.94205	0.998064	20.7002	12.3864	10.9737	-0.915597	-1.26128	0.2062	0.854241	17.8317	19.1698	18.3508	0.0413939	0.149801	0.87825	0.998601	importin 9 [Source:HGNC Symbol;Acc:19425]	NM_018085	.	.	.	NP_060555	.	ENSG00000198700	55705	19425
XLOC_000969	SHISA4	chr1:201857796-201861715	3.64373	7.31461	9.40461	1.36795	3.74671	0.0002	0.0513315	4.76088	5.15332	13.7034	1.52523	1.81777	0.0679	0.59391	19.7706	18.4228	18.8114	-0.0717435	-0.217221	0.8241	0.998601	shisa family member 4 [Source:HGNC Symbol;Acc:27139]	NM_198149	.	NR_030775	.	NP_937792	.	ENSG00000198892	149345	27139
XLOC_000970	TIMM17A	chr1:201924618-201939789	144.443	184.691	139.423	-0.0510289	-0.213001	0.8287	0.998064	129.92	172.093	234.297	0.850716	1.15198	0.23035	0.884015	105.503	163.867	103.437	-0.0285222	-0.101554	0.91525	0.998601	translocase of inner mitochondrial membrane 17 homolog A (yeast) [Source:HGNC Symbol;Acc:17315]	NM_006335	.	.	.	NP_006326	.	ENSG00000134375	10440	17315
XLOC_000971	RNPEP	chr1:201951765-201975275	85.5245	82.3638	91.2676	0.0937654	0.390955	0.68445	0.998064	82.9102	64.5589	41.2048	-1.00874	-1.42566	0.15055	0.784996	119.673	105.065	123.425	0.0445476	0.161193	0.86375	0.998601	arginyl aminopeptidase (aminopeptidase B) [Source:HGNC Symbol;Acc:10078]	NM_020216	XM_005245418	.	.	NP_064601, NP_064601, NP_064601, NP_064601	XP_005245478, XP_005245478, XP_005245477, XP_005245477, XP_005245476, XP_005245475	ENSG00000176393	6051	10078
XLOC_000972	ELF3	chr1:201979689-201986315	0.25023	0.177215	0.405945	0.698028	0	1	1	0.223409	0.113508	0.598047	1.42057	1.13793	0.24915	0.895903	0.18396	0.0791792	0.214876	0.224112	0	1	1	E74-like factor 3 (ets domain transcription factor, epithelial-specific ) [Source:HGNC Symbol;Acc:3318]	NM_004433, NM_001114309	.	.	.	NP_004424, NP_001107781	XP_005244999, XP_005244999, XP_005244999	ENSG00000163435	1999	3318
XLOC_000973	GPR37L1	chr1:202092028-202098634	0.0270068	0	0	-inf	0	1	1	0	0	0.0477427	inf	0	1	1	0.0874162	0.0913941	0	-inf	0	1	1	G protein-coupled receptor 37 like 1 [Source:HGNC Symbol;Acc:14923]	NM_004767	.	.	.	NP_004758	.	ENSG00000170075	9283	14923
XLOC_000974	PTPRVP	chr1:202137178-202158577	0.0157354	0.0133719	0.0161225	0.0350628	0	1	1	0	0	0	0	0	1	1	0.06991	0.0485441	0	-inf	0	1	1	protein tyrosine phosphatase, receptor type, V, pseudogene [Source:HGNC Symbol;Acc:13421]	.	.	NR_002930	.	.	.	ENSG00000243323	148713	13421
XLOC_000975	LGR6	chr1:202163117-202288889	0	0.0365803	0	0	0	1	1	0.0177344	0	0	-inf	0	1	1	0	0	0.0335027	inf	0	1	1	leucine-rich repeat containing G protein-coupled receptor 6 [Source:HGNC Symbol;Acc:19719]	NM_021636, NM_001017404, NM_001017403	XM_005245404	.	.	NP_067649, NP_001017404, NP_001017403	XP_005245461	ENSG00000133067	59352	19719
XLOC_000976	PPP1R12B	chr1:202317829-202557697	2.90591	3.13094	2.88824	-0.00879642	-0.0276269	0.9732	0.998064	3.17062	2.34496	4.45649	0.491141	0.662042	0.4545	0.998316	3.4803	2.95163	4.10473	0.238074	0.683303	0.44985	0.998601	protein phosphatase 1, regulatory subunit 12B [Source:HGNC Symbol;Acc:7619]	NM_032104, NM_032103, NM_002481, NM_002481, NM_001197131, NM_001197131, NM_001197131, NM_001167858, NM_001167857	XM_005245202, XM_005245202, XM_005245206, XM_005245206, XM_005245206	.	.	NP_115287, NP_115286, NP_002472, NP_002472, NP_001184060, NP_001184060, NP_001184060, NP_001161330, NP_001161329	XP_005245263, XP_005245263, XP_005245263, XP_005245259, XP_005245259	ENSG00000077157	4660	7619
XLOC_000977	KDM5B-AS1	chr1:202780073-202781041	0.129868	0	0.24029	0.887735	0	1	1	0.105652	0	0.857604	3.02099	1.16622	0.22825	0.881669	2.02789	0	1.15642	-0.810315	-0.825954	0.3382	0.998601	prostate cancer associated transcript 6 (non-protein coding) [Source:HGNC Symbol;Acc:43714]	.	.	NR_046326, NR_046325	.	.	.	ENSG00000228288	100506696	43714
XLOC_000978	LOC641515	chr1:202794328-202795421	0	0	0	0	0	1	1	0	0	0	0	0	1	1	0	0	0	0	0	1	1	.	.	.	.	.	.	.	.	.	.
XLOC_000979	LOC148709	chr1:202830881-202844369	0.0862305	0.0488601	0.0883478	0.0349958	0	1	1	0.118331	0.0520789	0.126881	0.100645	0	1	1	0.111692	0	0.154211	0.465378	0	1	1	.	.	.	.	.	.	.	.	.	.
XLOC_000980	TMEM183A	chr1:202976533-202993197	78.9565	79.9982	88.6342	0.166805	0.677816	0.48365	0.998064	69.5375	72.2163	67.9226	-0.0338991	-0.0478976	0.96	0.998316	21.1851	23.1593	23.794	0.167548	0.544673	0.57485	0.998601	transmembrane protein 183A [Source:HGNC Symbol;Acc:20173]	NM_138391, NM_001079809	XM_005245612, XM_005245612	.	XR_241106	NP_612400, NP_001073277	XP_005245669, XP_005245669	ENSG00000163444	92703	20173
XLOC_000981	PPFIA4	chr1:203020310-203047864	0.227985	0.817987	1.63517	2.84243	5.6604	5e-05	0.018351	0.0940376	0.391289	0.621887	2.72534	2.26831	0.0446	0.491496	0.591674	1.65392	2.3919	2.01528	4.44861	0.00025	0.0388263	protein tyrosine phosphatase, receptor type, f polypeptide (PTPRF), interacting protein (liprin), alpha 4 [Source:HGNC Symbol;Acc:9248]	NM_015053	.	.	.	NP_055868	XP_005245610	ENSG00000143847	8497	9248
XLOC_000982	ADORA1	chr1:203096835-203136533	0.119122	0.121488	0.0976381	-0.286918	0	1	1	0.019625	0.15122	0	-inf	0	1	1	0	0.154361	0.0388259	inf	0	1	1	adenosine A1 receptor [Source:HGNC Symbol;Acc:262]	NM_001048230, NM_000674	XM_005244901	.	.	NP_001041695, NP_001041695, NP_000665, NP_000665	XP_005244960, XP_005244960, XP_005244960, XP_005244958, XP_005244956, XP_005244956, XP_005244956	ENSG00000163485	134	262
XLOC_000983	BTG2	chr1:203274663-203278729	4.28086	5.74678	4.98413	0.219443	0.666954	0.5067	0.998064	4.6887	4.74137	16.6066	1.8245	2.45854	0.0139	0.290475	15.6165	9.2717	33.4072	1.09709	3.65839	0.0002	0.0335876	BTG family, member 2 [Source:HGNC Symbol;Acc:1131]	NM_006763	.	.	.	NP_006754	.	ENSG00000159388	7832	1131
XLOC_000984	PRELP	chr1:203444882-203460479	0	0	0.0112079	inf	0	1	1	0	0.0198845	0.00977683	inf	0	1	1	0	0	0	0	0	1	1	proline/arginine-rich end leucine-rich repeat protein [Source:HGNC Symbol;Acc:9357]	NM_201348, NM_002725	.	.	.	NP_958505, NP_002716	.	ENSG00000188783	5549	9357
XLOC_000985	OPTC	chr1:203463270-203478077	0	0	0	0	0	1	1	0	0	0	0	0	1	1	0	0	0	0	0	1	1	opticin [Source:HGNC Symbol;Acc:8158]	NM_014359	.	.	.	NP_055174	.	ENSG00000188770	26254	8158
XLOC_000986	ATP2B4	chr1:203595914-203713209	4.88159	4.79878	6.988	0.51753	1.98034	0.04235	0.707217	5.49009	3.44541	2.70342	-1.02204	-1.4006	0.14695	0.77943	8.85362	6.95952	11.7851	0.412624	1.42356	0.14895	0.884302	ATPase, Ca++ transporting, plasma membrane 4 [Source:HGNC Symbol;Acc:817]	NM_001684, NM_001001396	XM_005245226	.	.	NP_001675, NP_001001396	XP_005245283, XP_005245282, XP_005245281	ENSG00000058668	493	817
XLOC_000987	SNORA77	chr1:203595914-203713209	0	14.3922	0	0	0	1	1	0	0	0	0	0	1	1	0	0	0	0	0	1	1	Small nucleolar RNA SNORA77 [Source:RFAM;Acc:RF00599]	.	.	.	.	.	.	ENSG00000221083	.	.
XLOC_000988	LINC00260	chr1:203595914-203713209	0.22431	0	0.114898	-0.965145	0	1	1	0.0920422	0.101093	0	-inf	0	1	1	0.223279	0.147258	0.0755627	-1.5631	0	1	1	long intergenic non-protein coding RNA 260	.	.	NR_046213	.	.	.	.	84719	28770
XLOC_000989	LAX1	chr1:203734283-203745480	0	0	0	0	0	1	1	0	0.0395122	0	0	0	1	1	0	0	0	0	0	1	1	lymphocyte transmembrane adaptor 1 [Source:HGNC Symbol;Acc:26005]	NM_017773, NM_001136190	.	.	.	NP_060243, NP_001269807, NP_001129662	.	ENSG00000122188	54900	26005
XLOC_000990	ZC3H11A	chr1:203764750-203823256	40.2284	39.6168	46.3123	0.203183	0.792657	0.41575	0.997053	39.2408	47.4315	156.538	1.99609	2.3748	0.0192	0.339218	34.7752	30.0067	37.4081	0.105292	0.34524	0.72325	0.998601	zinc finger CCCH-type containing 11A [Source:HGNC Symbol;Acc:29093]	NM_014827, NM_001271675, NM_001271675	XM_005245642, XM_005245644, XM_005245645, XM_005245646	.	.	NP_055642, NP_001258604, NP_001258604, NP_001258604	XP_005245703, XP_005245702, XP_005245701, XP_005245700, XP_005245700, XP_005245700, XP_005245699	ENSG00000058673	9877	29093
XLOC_000991	ZBED6	chr1:203764750-203823256	9.72653	10.3328	11.5427	0.246984	0.369979	0.7015	0.998064	10.9557	8.7613	36.7956	1.74785	0.811297	0.3514	0.980347	12.7079	12.4361	16.7588	0.399193	0.609499	0.5266	0.998601	zinc finger, BED-type containing 6 [Source:HGNC Symbol;Acc:33273]	NM_001174108	.	.	.	NP_001167579	.	ENSG00000257315	100381270	33273
XLOC_000992	SNRPE	chr1:203830739-203840280	157.943	130.484	134.82	-0.228369	-0.95233	0.33475	0.982948	120.924	130.19	114.898	-0.0737494	-0.103362	0.914	0.998316	85.9043	91.728	78.1109	-0.137206	-0.481357	0.6269	0.998601	small nuclear ribonucleoprotein polypeptide E [Source:HGNC Symbol;Acc:11161]	NM_003094	.	.	.	NP_003085	.	ENSG00000182004	6635	11161
XLOC_000993	SOX13	chr1:204042245-204096871	5.44353	5.87651	6.25841	0.201255	0.692717	0.48705	0.998064	6.61593	4.67021	2.73455	-1.27464	-1.64441	0.10525	0.698808	8.19122	7.49505	8.94902	0.127652	0.402366	0.68645	0.998601	SRY (sex determining region Y)-box 13 [Source:HGNC Symbol;Acc:11192]	NM_005686, NM_005686	XM_005245623, XM_005245624	.	.	NP_005677, NP_005677	XP_005245681, XP_005245680	ENSG00000143842	9580	11192
XLOC_000994	MDM4	chr1:204485506-204527248	5.71008	6.40477	6.42669	0.170566	0.660414	0.492	0.998064	5.5324	8.48333	18.0207	1.70368	2.40189	0.0178	0.327026	6.56176	6.25301	7.26655	0.147188	0.495445	0.61805	0.998601	Mdm4 p53 binding protein homolog (mouse) [Source:HGNC Symbol;Acc:6974]	NM_002393, NM_001278519, NM_001278518, NM_001278517, NM_001278516, NM_001204172, NM_001204171	XM_005245168, XM_005245168, XM_005245168, XM_005245168, XM_005245168, XM_005245168	.	XR_241079	NP_002384, NP_001265448, NP_001265447, NP_001265446, NP_001265445, NP_001191101, NP_001191100	XP_005245225, XP_005245225, XP_005245225, XP_005245225, XP_005245225, XP_005245225	ENSG00000198625	4194	6974
XLOC_000995	NFASC	chr1:204797781-204991950	0.0532086	0.0966454	0.054142	0.0250867	0	1	1	0.131661	0.098277	0.0941948	-0.483107	0	1	1	0.324813	0.186043	0.212521	-0.612004	0	1	1	neurofascin [Source:HGNC Symbol;Acc:29866]	NM_015090, NM_015090, NM_001160333, NM_001160333, NM_001160332, NM_001160332, NM_001160331, NM_001005389, NM_001005389, NM_001005388	XM_005244973, XM_005244974, XM_005244976, XM_005244978, XM_005244979, XM_005244980, XM_005244981, XM_005244982, XM_005244983, XM_005244985, XM_005244986, XM_005244991, XM_005244992, XM_005244994, XM_005244995, XM_005244997, XM_005244997, XM_005244998, XM_005244998	.	.	NP_055905, NP_055905, NP_055905, NP_001153805, NP_001153805, NP_001153804, NP_001153804, NP_001153803, NP_001153803, NP_001005389, NP_001005389, NP_001005388	XP_005245055, XP_005245055, XP_005245054, XP_005245054, XP_005245053, XP_005245052, XP_005245051, XP_005245050, XP_005245049, XP_005245048, XP_005245046, XP_005245045, XP_005245045, XP_005245044, XP_005245043, XP_005245042, XP_005245041, XP_005245040, XP_005245039, XP_005245038, XP_005245037, XP_005245036, XP_005245035, XP_005245034, XP_005245033, XP_005245032, XP_005245031, XP_005245030	ENSG00000163531	23114	29866
XLOC_000996	CNTN2	chr1:205012339-205047171	0.00822979	0.013986	0	-inf	0	1	1	0	0	0.0221089	inf	0	1	1	0.0106727	0	0.0218786	1.03559	0	1	1	contactin 2 (axonal) [Source:HGNC Symbol;Acc:2172]	NM_005076	XM_005245467	.	.	NP_005067	.	ENSG00000184144	6900	2172
XLOC_000997	TMCC2	chr1:205197037-205242471	1.73444	2.03857	2.61698	0.59343	1.61797	0.0949	0.844954	2.12315	1.31038	0.276818	-2.9392	-2.81823	0.0158	0.309156	4.33643	3.40369	4.66208	0.104466	0.291769	0.76655	0.998601	transmembrane and coiled-coil domain family 2 [Source:HGNC Symbol;Acc:24239]	NM_014858, NM_014858, NM_014858, NM_001242925, NM_001242925	XM_005245684, XM_005245685, XM_005245686, XM_005245687, XM_005245688, XM_005245689, XM_005245690	.	.	NP_055673, NP_055673, NP_055673, NP_001229854, NP_001229854	XP_005245747, XP_005245746, XP_005245745, XP_005245744, XP_005245743, XP_005245742, XP_005245741	ENSG00000133069	9911	24239
XLOC_000998	LEMD1-AS1	chr1:205342379-205391214	0.0710091	0.0201164	0	-inf	0	1	1	0.0195005	0.0643893	0	-inf	0	1	1	0.0325426	0.0327143	0	-inf	0	1	1	LEMD1 antisense RNA 1 [Source:HGNC Symbol;Acc:44132]	.	.	NR_038425	.	.	.	ENSG00000226235	284576	44132
XLOC_000999	CDK18	chr1:205473683-205501921	0.0842879	0.143271	0.302279	1.84248	0	1	1	0.0520957	0.0382304	0	-inf	0	1	1	0.123925	0.191768	0.641955	2.373	0	1	1	cyclin-dependent kinase 18 [Source:HGNC Symbol;Acc:8751]	NM_212503, NM_212502, NM_002596	.	.	.	NP_997668, NP_997667, NP_002587	.	ENSG00000117266	5129	8751
XLOC_001000	MFSD4	chr1:205538111-205572046	0.110345	0.133958	0.0969081	-0.18733	0	1	1	0.116993	0.0715747	0.0702108	-0.736658	0	1	1	0.259684	0.188992	0.387015	0.575635	0	1	1	major facilitator superfamily domain containing 4 [Source:HGNC Symbol;Acc:25433]	NM_181644	.	.	.	NP_857595	XP_005244974	ENSG00000174514	148808	25433
XLOC_001001	LOC284581	chr1:205831206-205865215	0.229496	0.173376	0	-inf	0	1	1	0.672108	0.138687	0.0676876	-3.31173	-2.13196	0.15155	0.785954	0.0790762	0.229754	0.0263636	-1.58469	0	1	1	.	.	.	.	.	.	.	.	.	.
XLOC_001002	FAM72A	chr1:206138910-206155074	4.0831	5.26802	5.49051	0.427273	1.19173	0.2305	0.951022	4.25841	5.8044	3.87387	-0.13654	-0.148791	0.88465	0.998316	6.07122	3.97725	7.70002	0.342875	0.925927	0.35365	0.998601	family with sequence similarity 72, member A [Source:HGNC Symbol;Acc:24044]	NM_001123168	.	.	.	NP_001116640	.	ENSG00000196550	729533	24044
XLOC_001003	AVPR1B	chr1:206224282-206231482	0	0	0	0	0	1	1	0	0	0	0	0	1	1	0	0	0	0	0	1	1	arginine vasopressin receptor 1B [Source:HGNC Symbol;Acc:896]	NM_000707	.	.	.	NP_000698	.	ENSG00000198049	553	896
XLOC_001004	CTSE	chr1:206317458-206332104	0	0	0	0	0	1	1	0	0.0584413	0	0	0	1	1	0	0	0	0	0	1	1	cathepsin E [Source:HGNC Symbol;Acc:2530]	NM_148964, NM_001910	.	.	.	NP_683865, NP_001901	.	ENSG00000196188	1510	2530
XLOC_001005	SRGAP2,SRGAP2C,SRGAP2D	chr1:206516199-206637783	21.6706	18.3437	18.0671	-0.262373	-0.930946	0.3331	0.982278	20.8424	18.5441	23.8191	0.192594	0.232748	0.80845	0.998316	16.1325	12.5992	17.5605	0.122365	0.38509	0.6858	0.998601	SLIT-ROBO Rho GTPase activating protein 2 [Source:HGNC Symbol;Acc:19751]	.	.	.	.	.	.	ENSG00000163486	23380	19751
XLOC_001006	IKBKE	chr1:206643585-206670223	1.93348	1.97013	1.6921	-0.192388	-0.493013	0.6132	0.998064	1.60298	1.39466	0.189586	-3.07983	-2.65041	0.0097	0.245221	1.67916	1.69638	1.56495	-0.101626	-0.225635	0.8132	0.998601	inhibitor of kappa light polypeptide gene enhancer in B-cells, kinase epsilon [Source:HGNC Symbol;Acc:14552]	NM_014002, NM_014002, NM_001193322, NM_001193322, NM_001193321	XM_005273356, XM_005273356, XM_005277521, XM_005277521	.	.	NP_054721, NP_054721, NP_054721, NP_054721, NP_001180251, NP_001180251, NP_001180251, NP_001180251, NP_001180250	XP_005277579, XP_005277579, XP_005277578, XP_005277578, XP_005273414, XP_005273414, XP_005273413, XP_005273413	ENSG00000143466	9641	14552
XLOC_001007	RASSF5	chr1:206680878-206762616	0.196957	0.376784	0.0980389	-1.00646	0	1	1	0.236633	0.06947	1.49684	2.66119	2.26705	0.02095	0.352925	0.0538271	0.107285	0.0545748	0.0199022	0	1	1	Ras association (RalGDS/AF-6) domain family member 5 [Source:HGNC Symbol;Acc:17609]	NM_182665, NM_182664, NM_182663	.	.	.	NP_872606, NP_872605, NP_872604, NP_872604	XP_005277574, XP_005273339	ENSG00000136653	83593	17609
XLOC_001008	DYRK3	chr1:206808880-206822542	7.35055	6.9469	6.96733	-0.0772465	-0.244497	0.80115	0.998064	7.07516	9.82924	101.445	3.8418	4.92589	5e-05	0.0104229	6.28213	6.19509	6.89209	0.133688	0.379082	0.69345	0.998601	dual-specificity tyrosine-(Y)-phosphorylation regulated kinase 3 [Source:HGNC Symbol;Acc:3094]	NM_003582, NM_001004023, NM_001004023, NM_001004023, NM_001004023	XM_005273315, XM_005273316, XM_005277518, XM_005277519	.	.	NP_003573, NP_001004023, NP_001004023, NP_001004023, NP_001004023	XP_005277576, XP_005277575, XP_005273373, XP_005273372	ENSG00000143479	8444	3094
XLOC_001009	MAPKAPK2	chr1:206858364-206907630	21.7532	18.8797	21.2061	-0.0367511	-0.142391	0.8847	0.998064	23.7987	23.3765	58.2387	1.29109	1.76684	0.08115	0.633347	31.8841	25.9836	31.1232	-0.0348463	-0.119269	0.9027	0.998601	mitogen-activated protein kinase-activated protein kinase 2 [Source:HGNC Symbol;Acc:6887]	NM_032960, NM_004759	.	.	.	NP_116584, NP_004750	XP_005277577, XP_005273410	ENSG00000162889	9261	6887
XLOC_001010	IL19	chr1:206972214-207016326	0	0	0	0	0	1	1	0	0	0	0	0	1	1	0	0	0	0	0	1	1	interleukin 19 [Source:HGNC Symbol;Acc:5990]	NM_153758, NM_013371	.	.	.	NP_715639, NP_037503	.	ENSG00000142224	29949	5990
XLOC_001011	IL20	chr1:207039153-207042568	0	0	0	0	0	1	1	0	0	0	0	0	1	1	0	0	0	0	0	1	1	interleukin 20 [Source:HGNC Symbol;Acc:6002]	NM_018724	XM_005273152	.	.	NP_061194	XP_005273210, XP_005273209	ENSG00000162891	50604	6002
XLOC_001012	IL24	chr1:207070787-207095378	0	0	0	0	0	1	1	0.0701297	0.0678307	93.1564	10.3754	5.16074	0.079	0.627708	0	0	0.0434315	inf	0	1	1	interleukin 24 [Source:HGNC Symbol;Acc:11346]	NM_006850, NM_001185158, NM_001185157, NM_001185156	.	.	.	NP_006841, NP_001172087, NP_001172086, NP_001172085	.	ENSG00000162892	11009	11346
XLOC_001013	PFKFB2	chr1:207226619-207254368	2.08732	4.26985	3.4942	0.743306	2.30995	0.0192	0.551392	1.32236	6.48929	15.0293	3.50659	4.36157	5e-05	0.0104229	2.39108	2.55639	3.3296	0.477683	1.32498	0.1758	0.912512	6-phosphofructo-2-kinase/fructose-2,6-biphosphatase 2 [Source:HGNC Symbol;Acc:8873]	NM_006212, NM_001018053	XM_005273161, XM_005273162	.	.	NP_006203, NP_001018063	XP_005273219, XP_005273218	ENSG00000123836	5208	8873
XLOC_001014	C4BPB	chr1:207262211-207273337	0	0	0	0	0	1	1	0	0	0	0	0	1	1	0	0	0	0	0	1	1	complement component 4 binding protein, beta [Source:HGNC Symbol;Acc:1328]	NM_001017367, NM_001017366, NM_001017365, NM_001017364, NM_000716	XM_005273253, XM_005273254, XM_005273255	.	.	NP_001017367, NP_001017366, NP_001017365, NP_001017364, NP_000707	XP_005273312, XP_005273311, XP_005273310	ENSG00000123843	725	1328
XLOC_001015	C4BPA	chr1:207277606-207318317	0	0	0	0	0	1	1	0	0	0	0	0	1	1	0	0	0	0	0	1	1	complement component 4 binding protein, alpha [Source:HGNC Symbol;Acc:1325]	NM_000715, NM_000715	XM_005273251, XM_005273252	.	.	NP_000706, NP_000706	XP_005273309, XP_005273308	ENSG00000123838	722	1325
XLOC_001016	CD55	chr1:207494816-207534311	86.134	72.2464	120.052	0.479	2.00605	0.0395	0.68838	72.3417	144.112	1642.83	4.50521	4.69525	0.00025	0.0301893	100.808	91.8772	90.1376	-0.161404	-0.584739	0.5467	0.998601	CD55 molecule, decay accelerating factor for complement (Cromer blood group) [Source:HGNC Symbol;Acc:2665]	NM_001114752, NM_000574	XM_005273077, XM_005273078	.	.	NP_001108224, NP_000565	XP_005273136, XP_005273135, XP_005273134	ENSG00000196352	1604	2665
XLOC_001017	CR2	chr1:207627644-207663240	0	0	0	0	0	1	1	0.0133195	0.0146671	0.0143846	0.110991	0	1	1	0	0	0	0	0	1	1	complement component (3d/Epstein Barr virus) receptor 2 [Source:HGNC Symbol;Acc:2336]	NM_001877, NM_001006658	.	.	.	NP_001868, NP_001006659	.	ENSG00000117322	1380	2336
XLOC_001018	CR1	chr1:207669472-207815110	0	0	0	0	0	1	1	0	0	0	0	0	1	1	0	0	0	0	0	1	1	complement component (3b/4b) receptor 1 (Knops blood group) [Source:HGNC Symbol;Acc:2334]	NM_000651, NM_000573	.	.	.	NP_000642, NP_000564	.	ENSG00000203710	1378	2334
XLOC_001019	CR1L	chr1:207818457-207897036	0	0	0	0	0	1	1	0	0	0	0	0	1	1	0	0	0.0479024	inf	0	1	1	complement component (3b/4b) receptor 1-like [Source:HGNC Symbol;Acc:2335]	NM_175710	.	.	.	NP_783641	.	ENSG00000197721	1379	2335
XLOC_001020	CD46	chr1:207925382-207968861	102.025	96.4945	102.053	0.000398602	0.00165048	0.99815	0.999126	103.92	120.166	140.87	0.438894	0.525074	0.61115	0.998316	162.479	124.889	129.14	-0.331321	-1.19471	0.21995	0.94729	CD46 molecule, complement regulatory protein [Source:HGNC Symbol;Acc:6953]	NM_172361, NM_172359, NM_172353, NM_172352, NM_172351, NM_172350, NM_153826, NM_002389	.	.	.	NP_758871, NP_758869, NP_758863, NP_758862, NP_758861, NP_758860, NP_722548, NP_002380	.	ENSG00000117335	4179	6953
XLOC_001021	LOC148696	chr1:207991723-207995941	0.09154	0.10372	0.0937922	0.0350653	0	1	1	0.113238	0.13856	0.176741	0.642273	0	1	1	0	0.0560386	0	0	0	1	1	.	.	.	.	.	.	.	.	.	.
XLOC_001022	MIR205HG	chr1:209602167-209605892	0	0	0	0	0	1	1	0	0	0	0	0	1	1	0	0	0	0	0	1	1	MIR205 host gene (non-protein coding) [Source:HGNC Symbol;Acc:43562]	.	.	NR_029622	.	.	.	ENSG00000230937	406988	43562
XLOC_001023	CAMK1G	chr1:209757044-209787284	0	0	0	0	0	1	1	0	0	0	0	0	1	1	0	0	0	0	0	1	1	calcium/calmodulin-dependent protein kinase IG [Source:HGNC Symbol;Acc:14585]	NM_020439	XM_005273208	.	.	NP_065172	XP_005273265	ENSG00000008118	57172	14585
XLOC_001024	G0S2	chr1:209848669-209849735	0.0782824	0.466028	0.240571	1.6197	0	1	1	0	2.03795	1.40351	inf	-nan	0.00085	0.0634338	0.125992	0	0	-inf	0	1	1	G0/G1switch 2 [Source:HGNC Symbol;Acc:30229]	NM_015714	.	.	.	NP_056529	.	ENSG00000123689	50486	30229
XLOC_001025	HSD11B1	chr1:209859524-209908295	0	0	0	0	0	1	1	0	0	0	0	0	1	1	0	0	0	0	0	1	1	hydroxysteroid (11-beta) dehydrogenase 1 [Source:HGNC Symbol;Acc:5208]	NM_181755, NM_005525, NM_001206741	.	.	.	NP_861420, NP_005516, NP_001193670	.	ENSG00000117594	3290	5208
XLOC_001026	TRAF3IP3	chr1:209929393-209957890	0.0594254	0.151525	0.152211	1.35692	0	1	1	0.146768	0.134563	0.0262143	-2.48511	0	1	1	0	0	0	0	0	1	1	TRAF3 interacting protein 3 [Source:HGNC Symbol;Acc:30766]	NM_025228, NM_025228, NM_001287754	XM_005273274, XM_005273275, XM_005273276, XM_005273278	.	.	NP_079504, NP_079504, NP_079504, NP_079504, NP_079504, NP_001274683	XP_005273337, XP_005273337, XP_005273336, XP_005273336, XP_005273335, XP_005273334, XP_005273334, XP_005273333, XP_005273332, XP_005273331	ENSG00000009790	80342	30766
XLOC_001027	DIEXF	chr1:210001311-210030910	8.40885	7.39105	6.01522	-0.483293	-1.87496	0.06155	0.76646	7.83567	10.0375	26.3332	1.74875	2.42108	0.02415	0.377201	4.87011	6.20859	3.39184	-0.521889	-1.6852	0.0931	0.782261	digestive organ expansion factor homolog (zebrafish) [Source:HGNC Symbol;Acc:28440]	NM_014388	.	.	.	NP_055203	.	ENSG00000117597	27042	28440
XLOC_001028	SYT14	chr1:210111518-210337633	0.0131732	0.0111941	0	-inf	0	1	1	0.0217384	0.0478918	0.10585	2.28371	0	1	1	0	0	0	0	0	1	1	synaptotagmin XIV [Source:HGNC Symbol;Acc:23143]	NM_153262, NM_001256006, NM_001146264, NM_001146262, NM_001146261	.	NR_027459	.	NP_694994, NP_001242935, NP_001139736, NP_001139734, NP_001139733	XP_005273145, XP_005273145, XP_005273145	ENSG00000143469	255928	23143
XLOC_001029	SERTAD4	chr1:210404803-210416440	2.01911	0.686486	0.861938	-1.22806	-2.41419	0.02015	0.558268	0.69228	0.0304584	0	-inf	-nan	0.0004	0.0416916	0.261423	0.514109	0.0439523	-2.57238	0	1	1	SERTA domain containing 4 [Source:HGNC Symbol;Acc:25236]	NM_019605	.	.	.	NP_062551	.	ENSG00000082497	56256	25236
XLOC_001030	HHAT	chr1:210501595-210849638	0.82973	0.830382	1.29454	0.64173	1.39192	0.1481	0.921275	1.34861	0.840032	4.00215	1.5693	1.72944	0.0806	0.632089	1.83843	1.54715	1.97147	0.100796	0.231551	0.80835	0.998601	hedgehog acyltransferase [Source:HGNC Symbol;Acc:18270]	NM_018194, NM_018194, NM_001170588, NM_001170587, NM_001170587, NM_001170580, NM_001170580, NM_001170564, NM_001122834, NM_001122834	XM_005273178, XM_005273178, XM_005273178, XM_005273178, XM_005273179, XM_005273179, XM_005273179, XM_005273179, XM_005273180	.	.	NP_060664, NP_060664, NP_001164059, NP_001164058, NP_001164058, NP_001164051, NP_001164051, NP_001164035, NP_001116306, NP_001116306	XP_005273237, XP_005273236, XP_005273236, XP_005273236, XP_005273236, XP_005273235, XP_005273235, XP_005273235, XP_005273235	ENSG00000054392	55733	18270
XLOC_001031	RCOR3	chr1:211432707-211489725	15.528	13.6001	10.089	-0.62208	-2.06297	0.03085	0.647744	13.4963	11.5527	9.09488	-0.569436	-0.732005	0.46995	0.998316	15.3744	13.1602	11.5553	-0.41198	-1.29091	0.18245	0.918756	REST corepressor 3 [Source:HGNC Symbol;Acc:25594]	NM_018254, NM_001136225, NM_001136224, NM_001136223	XM_005273191	.	.	NP_060724, NP_060724, NP_001129697, NP_001129696, NP_001129695	XP_005273249, XP_005273249, XP_005273248	ENSG00000117625	55758	25594
XLOC_001032	TRAF5	chr1:211499956-211548286	5.65907	6.86396	5.9467	0.071526	0.24509	0.8032	0.998064	4.60497	6.81541	6.26007	0.442986	0.601676	0.55185	0.998316	6.34203	7.60559	9.74746	0.620081	1.97786	0.0453	0.629448	TNF receptor-associated factor 5 [Source:HGNC Symbol;Acc:12035]	NM_145759, NM_004619, NM_001033910	XM_005273249	.	.	NP_665702, NP_004610, NP_001029082, NP_001029082	XP_005273307, XP_005273306, XP_005273305, XP_005273305, XP_005273305	ENSG00000082512	7188	12035
XLOC_001033	LINC00467	chr1:211556096-211605877	9.84049	8.28166	7.36984	-0.417097	-1.02937	0.3039	0.972774	18.646	18.8075	12.1537	-0.617474	-0.739239	0.45115	0.998316	17.0439	11.5267	13.0477	-0.385463	-1.02387	0.30115	0.990321	long intergenic non-protein coding RNA 467 [Source:HGNC Symbol;Acc:28227]	.	.	NR_026761	.	.	.	ENSG00000153363	84791	28227
XLOC_001034	DTL	chr1:212113740-212278187	28.825	29.2704	22.7175	-0.343516	-1.08343	0.2664	0.961157	26.2952	13.8051	9.34504	-1.49252	-0.931461	0.33575	0.969823	20.437	31.0908	18.3676	-0.154018	-0.417952	0.6631	0.998601	denticleless E3 ubiquitin protein ligase homolog (Drosophila) [Source:HGNC Symbol;Acc:30288]	NM_016448, NM_001286230	XM_005273159	.	.	NP_057532, NP_001273159, NP_001273158	.	ENSG00000143476	51514	30288
XLOC_001035	MIR3122	chr1:212113740-212278187	0	0	0	0	0	1	1	0	0	0	0	0	1	1	0	0	0	0	0	1	1	microRNA 3122 [Source:HGNC Symbol;Acc:38320]	.	.	NR_036068	.	.	.	ENSG00000264358	100422947	38320
XLOC_001036	PPP2R5A	chr1:212458878-212535205	26.0954	24.5148	24.2446	-0.106131	-0.417514	0.67545	0.998064	26.4625	31.2245	41.4218	0.646442	0.898797	0.3616	0.98199	31.7086	23.223	33.2459	0.0683014	0.234479	0.8068	0.998601	protein phosphatase 2, regulatory subunit B', alpha [Source:HGNC Symbol;Acc:9309]	NM_006243, NM_001199756	.	.	.	NP_006234, NP_001186685	.	ENSG00000066027	5525	9309
XLOC_001037	SNORA16B	chr1:212458878-212535205	0	0	0	0	0	1	1	0	0	0	0	0	1	1	0	0	0	0	0	1	1	small nucleolar RNA, H/ACA box 16B [Source:HGNC Symbol;Acc:32606]	.	.	NR_004389	.	.	.	ENSG00000201544	692157	32606
XLOC_001038	NENF	chr1:212606228-212619721	78.2236	81.6509	100.107	0.355865	1.39335	0.1537	0.923176	73.8711	86.0802	75.9493	0.0400272	0.0576466	0.95405	0.998316	129.091	105.236	106.98	-0.271046	-0.924315	0.33975	0.998601	neudesin neurotrophic factor [Source:HGNC Symbol;Acc:30384]	NM_013349	.	NR_026598	.	NP_037481	.	ENSG00000117691	29937	30384
XLOC_001039	ATF3	chr1:212738675-212794119	1.5541	1.72156	4.16718	1.423	3.34611	0.0013	0.157467	2.73121	42.5231	214.008	6.29198	6.97524	5e-05	0.0104229	1.6726	1.82735	1.36462	-0.293589	-0.539016	0.5545	0.998601	activating transcription factor 3 [Source:HGNC Symbol;Acc:785]	NM_001674, NM_001206488, NM_001206486, NM_001206484, NM_001040619, NM_001030287	.	.	.	NP_001665, NP_001193417, NP_001193415, NP_001193413, NP_001035709, NP_001025458	XP_005273203, XP_005273203, XP_005273203, XP_005273203	ENSG00000162772	467	785
XLOC_001040	FAM71A	chr1:212797788-212800120	0	0	0	0	0	1	1	0	0	0.176745	inf	0	1	1	0	0	0	0	0	1	1	family with sequence similarity 71, member A [Source:HGNC Symbol;Acc:26541]	NM_153606	.	.	.	NP_705834	.	ENSG00000162771	149647	26541
XLOC_001041	TATDN3	chr1:212965169-212990167	14.8816	14.7205	15.4524	0.0543061	0.197193	0.8413	0.998064	13.1722	20.2797	13.2563	0.00918457	0.0122592	0.9903	0.998316	13.9742	11.2859	11.7014	-0.256087	-0.814626	0.3984	0.998601	TatD DNase domain containing 3 [Source:HGNC Symbol;Acc:27010]	NM_001146171, NM_001146170, NM_001146169, NM_001042553, NM_001042552	.	.	.	NP_001139643, NP_001139642, NP_001139641, NP_001036018, NP_001036017	.	ENSG00000203705	128387	27010
XLOC_001042	FLVCR1	chr1:213031596-213072705	10.7013	12.658	8.16877	-0.389599	-1.50497	0.1349	0.899709	9.97801	13.2677	8.95411	-0.156203	-0.224421	0.82615	0.998316	12.9992	10.0871	8.90139	-0.546326	-1.85295	0.0666	0.710947	feline leukemia virus subgroup C cellular receptor 1 [Source:HGNC Symbol;Acc:24682]	NM_014053	.	.	.	NP_054772	.	ENSG00000162769	28982	24682
XLOC_001043	VASH2	chr1:213123886-213164927	2.1392	2.7366	1.91524	-0.159547	-0.440513	0.6594	0.998064	1.28442	0.6021	0.180135	-2.83397	-2.51884	0.00985	0.247261	2.343	1.82671	2.25138	-0.0575481	-0.14604	0.87715	0.998601	vasohibin 2 [Source:HGNC Symbol;Acc:25723]	NM_024749, NM_001136475, NM_001136474	XM_005273268	.	.	NP_079025, NP_001129947, NP_001129946	XP_005273326, XP_005273325	ENSG00000143494	79805	25723
XLOC_001044	RPS6KC1	chr1:213224587-213446808	11.842	11.9002	12.2278	0.0462527	0.175909	0.86175	0.998064	12.3799	18.8961	44.1431	1.83419	2.57869	0.01	0.248843	10.6079	10.4806	10.1365	-0.0655826	-0.219327	0.82105	0.998601	ribosomal protein S6 kinase, 52kDa, polypeptide 1 [Source:HGNC Symbol;Acc:10439]	NM_012424, NM_012424, NM_001287221, NM_001287221, NM_001287219, NM_001136138, NM_001136138	XM_005273096, XM_005273096, XM_005273096, XM_005273098, XM_005273098, XM_005273098	.	.	NP_036556, NP_036556, NP_001274150, NP_001274150, NP_001274149, NP_001274149, NP_001274149, NP_001274148, NP_001274147, NP_001129610, NP_001129610	XP_005273155, XP_005273155, XP_005273155, XP_005273155, XP_005273153, XP_005273153, XP_005273153, XP_005273153, XP_005273152, XP_005273152, XP_005273152	ENSG00000136643	26750	10439
XLOC_001045	LINC00538	chr1:214098091-214099996	0	0	0	0	0	1	1	0	0	0	0	0	1	1	0	0	0	0	0	1	1	long intergenic non-protein coding RNA 538	.	.	NR_046189	.	.	.	ENSG00000281664	100861504	43655
XLOC_001046	PROX1	chr1:214161277-214214847	0.0308509	0.0065524	0	-inf	0	1	1	0.0611617	0.0808673	0.545849	3.1578	2.68987	0.0135	0.287358	0	0.0403853	0.0313	inf	0	1	1	prospero homeobox 1 [Source:HGNC Symbol;Acc:9459]	NM_002763, NM_001270616, NM_001270616, NM_001270616, NM_001270616	XM_005273194, XM_005273195, XM_005273196, XM_005273197	.	.	NP_002754, NP_001257545, NP_001257545, NP_001257545, NP_001257545	XP_005273254, XP_005273253, XP_005273252, XP_005273251	ENSG00000117707	5629	9459
XLOC_001047	SMYD2	chr1:214454564-214510477	28.4728	30.5583	33.4395	0.23197	0.884143	0.3766	0.987199	25.1558	25.2935	19.5645	-0.362654	-0.512574	0.6066	0.998316	19.9549	18.7803	16.8379	-0.245033	-0.784896	0.43055	0.998601	SET and MYND domain containing 2 [Source:HGNC Symbol;Acc:20982]	NM_020197	.	.	.	NP_064582	.	ENSG00000143499	56950	20982
XLOC_001048	CENPF	chr1:214776531-214837914	71.4821	51.3237	59.174	-0.272617	-1.13253	0.2512	0.955096	58.1651	31.8302	12.4726	-2.22139	-2.94725	0.0057	0.186734	33.11	27.393	43.6911	0.400074	1.46844	0.14155	0.870864	centromere protein F, 350/400kDa [Source:HGNC Symbol;Acc:1857]	NM_016343	.	.	.	NP_057427	XP_005273065	ENSG00000117724	1063	1857
XLOC_001049	KCNK2	chr1:215178884-215410436	14.4317	10.3794	11.8888	-0.279642	-1.04932	0.2854	0.968002	8.04908	6.41806	1.72162	-2.22505	-2.66191	0.02115	0.354026	5.25044	4.16513	4.70036	-0.159667	-0.457867	0.63595	0.998601	potassium channel, subfamily K, member 2 [Source:HGNC Symbol;Acc:6277]	NM_014217, NM_001017425, NM_001017424	.	.	.	NP_055032, NP_001017425, NP_001017424	.	ENSG00000082482	3776	6277
XLOC_001050	KCTD3	chr1:215740734-215795149	56.7725	48.5805	50.4793	-0.169499	-0.706916	0.4694	0.998064	45.96	33.8938	22.7087	-1.01714	-1.43934	0.14755	0.779751	39.9597	32.6109	34.0039	-0.232846	-0.829098	0.4027	0.998601	potassium channel tetramerization domain containing 3 [Source:HGNC Symbol;Acc:21305]	NM_016121	XM_005273156	.	.	NP_057205, NP_057205	XP_005273215, XP_005273213	ENSG00000136636	51133	21305
XLOC_001051	SPATA17	chr1:217804694-218040484	0.872906	0.494787	0.178849	-2.28708	-2.12097	0.10215	0.85792	0.763933	1.15354	2.0646	1.43434	1.24596	0.2142	0.864455	0.487151	0.678562	0.420821	-0.211163	0	1	1	spermatogenesis associated 17 [Source:HGNC Symbol;Acc:25184]	NM_138796	XM_005273052	.	.	NP_620151	XP_005273109	ENSG00000162814	128153	25184
XLOC_001052	LINC00210	chr1:218066241-218094146	0	0	0	0	0	1	1	0	0	0	0	0	1	1	0	0	0	0	0	1	1	long intergenic non-protein coding RNA 210 [Source:HGNC Symbol;Acc:37458]	.	.	NR_048550	.	.	.	ENSG00000231814	100885798	37458
XLOC_001053	RRP15	chr1:218458628-218511325	9.53331	10.2948	6.60637	-0.529119	-2.05429	0.0407	0.697698	9.16904	10.1834	8.58119	-0.095593	-0.13767	0.8954	0.998316	6.41345	11.1187	5.03419	-0.34934	-1.1551	0.24565	0.966412	ribosomal RNA processing 15 homolog (S. cerevisiae) [Source:HGNC Symbol;Acc:24255]	NM_016052	.	.	.	NP_057136	.	ENSG00000067533	51018	24255
XLOC_001054	TGFB2	chr1:218517537-218617961	12.1423	8.48057	11.2641	-0.108305	-0.423662	0.6661	0.998064	14.8285	5.78866	3.26263	-2.18427	-3.03186	0.0024	0.114519	20.1626	16.6751	24.0976	0.25721	0.8982	0.35515	0.998601	transforming growth factor, beta 2 [Source:HGNC Symbol;Acc:11768]	NM_003238, NM_001135599	.	.	.	NP_003229, NP_001129071	.	ENSG00000092969	7042	11768
XLOC_001055	LYPLAL1	chr1:219347191-219386207	29.9618	21.7423	30.5863	0.0297599	0.113917	0.90725	0.998064	25.2096	24.1169	15.4648	-0.704988	-0.996749	0.31705	0.954681	33.3579	25.0154	37.1488	0.15529	0.524776	0.5948	0.998601	lysophospholipase-like 1 [Source:HGNC Symbol;Acc:20440]	NM_138794, NM_138794, NM_138794	XM_005273046, XM_005273047, XM_005273048, XM_005273049	.	.	NP_620149, NP_620149, NP_620149	XP_005273106, XP_005273105, XP_005273104, XP_005273103	ENSG00000143353	127018	20440
XLOC_001056	RNU5F-1	chr1:220046618-220321383	0	0	0	0	0	1	1	0	0	0	0	0	1	1	0	0	0	0	0	1	1	RNA, U5F small nuclear 1 [Source:HGNC Symbol;Acc:10216]	.	.	NR_002753	.	.	.	ENSG00000199377	26828	10216
XLOC_001057	IARS2	chr1:220046618-220321383	191.63	153.996	169.576	-0.176396	-0.476497	0.62865	0.998064	175.31	102.385	82.7159	-1.08367	-0.651656	0.52135	0.998316	153.581	149.692	156.4	0.026239	0.0706233	0.9414	0.998601	isoleucyl-tRNA synthetase 2, mitochondrial [Source:HGNC Symbol;Acc:29685]	NM_018060	.	.	.	NP_060530	.	ENSG00000067704	55699	29685
XLOC_001058	MARK1	chr1:220701567-220837799	0.120922	0.0513775	0.0371697	-1.70188	0	1	1	0.0399045	0.0329655	0.194387	2.28431	0	1	1	0	0	0.0165534	inf	0	1	1	MAP/microtubule affinity-regulating kinase 1 [Source:HGNC Symbol;Acc:6896]	NM_018650, NM_001286128, NM_001286126, NM_001286124	XM_005273134, XM_005273134, XM_005273136	.	.	NP_061120, NP_001273058, NP_001273057, NP_001273055, NP_001273053	XP_005273191, XP_005273191	ENSG00000116141	4139	6896
XLOC_001059	C1orf115	chr1:220863627-220872499	0.948293	0.862147	0.926409	-0.0336825	-0.0703799	0.94705	0.998064	0.672376	1.02017	1.46698	1.12551	1.00186	0.34145	0.973167	0.491244	0.74619	0.630717	0.360552	0	1	1	chromosome 1 open reading frame 115 [Source:HGNC Symbol;Acc:25873]	NM_024709	.	.	.	NP_078985	.	ENSG00000162817	79762	25873
XLOC_001060	MARC2	chr1:220921675-220957596	7.23623	7.98942	9.58331	0.405285	1.22642	0.21825	0.948039	4.49655	4.8628	2.96807	-0.599292	-0.646062	0.51135	0.998316	2.48831	2.62711	3.976	0.676152	1.45231	0.149	0.88445	mitochondrial amidoxime reducing component 2 [Source:HGNC Symbol;Acc:26064]	NM_017898	XM_005273168	.	.	NP_060368	XP_005273225	ENSG00000117791	54996	26064
XLOC_001061	MARC1	chr1:220960038-220987741	7.99381	7.04782	6.53982	-0.289632	-0.929278	0.34695	0.984667	3.41323	1.29678	0.263136	-3.69726	-3.22851	0.01165	0.268338	11.7926	10.6218	9.94421	-0.245955	-0.747469	0.44825	0.998601	mitochondrial amidoxime reducing component 1 [Source:HGNC Symbol;Acc:26189]	NM_022746	.	.	.	NP_073583	.	ENSG00000186205	64757	26189
XLOC_001062	HLX	chr1:221052742-221058400	0.4693	0.448736	0.480822	0.0349928	0	1	1	0.386374	0.345397	0.595344	0.623725	0.515249	0.6119	0.998316	0.82068	0.422255	0.97948	0.255196	0.361488	0.72845	0.998601	H2.0-like homeobox [Source:HGNC Symbol;Acc:4978]	NM_021958	.	.	.	NP_068777	.	ENSG00000136630	3142	4978
XLOC_001063	MIA3	chr1:222791443-222841351	10.9659	10.6895	10.242	-0.0985249	-0.393634	0.6862	0.998064	9.41675	14.4619	28.6973	1.60761	2.23709	0.0316	0.424909	8.41921	8.14513	9.03425	0.101719	0.352016	0.72645	0.998601	melanoma inhibitory activity family, member 3 [Source:HGNC Symbol;Acc:24008]	NM_198551	XM_005273122	.	.	NP_940953, NP_940953	XP_005273179, XP_005273178	ENSG00000154305	375056	24008
XLOC_001064	BROX	chr1:222885905-222906106	18.022	11.9773	13.554	-0.411037	-1.42325	0.15635	0.923176	18.2853	16.5119	28.2571	0.627926	0.888443	0.3713	0.985538	12.5423	11.5596	9.78624	-0.357973	-1.05209	0.2881	0.986445	BRO1 domain and CAAX motif containing [Source:HGNC Symbol;Acc:26512]	NM_144695, NM_144695	XM_005273065, XM_005273069	NR_109927	.	NP_653296, NP_653296, NP_001275510, NP_001275509, NP_001275508	XP_005273126, XP_005273124, XP_005273123, XP_005273123, XP_005273122	ENSG00000162819	148362	26512
XLOC_001065	FAM177B	chr1:222910557-222924002	0.0527222	0	0	-inf	0	1	1	0	0	0	0	0	1	1	0	0.0514337	0.0531197	inf	0	1	1	family with sequence similarity 177, member B [Source:HGNC Symbol;Acc:34395]	NM_207468	.	.	.	NP_997351	.	ENSG00000197520	400823	34395
XLOC_001066	DISP1	chr1:222988430-223179337	13.7808	8.81878	12.1903	-0.176928	-0.69096	0.4866	0.998064	12.2895	6.66758	5.84263	-1.07273	-1.52041	0.13265	0.754745	27.6176	18.6186	23.1175	-0.256602	-0.905681	0.36215	0.998601	dispatched homolog 1 (Drosophila) [Source:HGNC Symbol;Acc:19711]	NM_032890, NM_032890, NM_032890	XM_005273334, XM_005273335, XM_005273336	.	.	NP_116279, NP_116279, NP_116279	XP_005273393, XP_005273392, XP_005273391	ENSG00000154309	84976	19711
XLOC_001067	C1orf65	chr1:223566714-223568812	0	0	0	0	0	1	1	0	0	0	0	0	1	1	0	0	0	0	0	1	1	chromosome 1 open reading frame 65 [Source:HGNC Symbol;Acc:26654]	NM_152610	.	.	.	NP_689823	.	ENSG00000178395	164127	26654
XLOC_001068	CAPN2	chr1:223889294-223963720	128.954	110.689	97.0222	-0.410475	-1.70958	0.0811	0.816436	172.21	136.079	236.622	0.458418	0.513465	0.5915	0.998316	160.016	167.572	133.418	-0.262267	-0.959923	0.3241	0.997851	calpain 2, (m/II) large subunit [Source:HGNC Symbol;Acc:1479]	NM_001748, NM_001146068	.	.	.	NP_001739, NP_001139540	.	ENSG00000162909	824	1479
XLOC_001069	FBXO28	chr1:224301788-224349749	15.0135	12.7344	12.572	-0.256048	-1.01256	0.3001	0.971962	15.5608	14.2801	30.5012	0.970952	1.36629	0.18035	0.820917	14.9212	17.7281	13.2306	-0.173488	-0.591973	0.54815	0.998601	F-box protein 28 [Source:HGNC Symbol;Acc:29046]	NM_015176, NM_001136115	.	.	.	NP_055991, NP_001129587	.	ENSG00000143756	23219	29046
XLOC_001070	DEGS1	chr1:224370909-224381142	62.5006	68.3141	60.0844	-0.0568775	-0.231969	0.81675	0.998064	72.5698	57.0825	103.184	0.507784	0.711086	0.4551	0.998316	83.0892	116.975	84.0403	0.0164208	0.0583274	0.9507	0.998601	delta(4)-desaturase, sphingolipid 1 [Source:HGNC Symbol;Acc:13709]	NM_003676	.	.	.	NP_003667	.	ENSG00000143753	8560	13709
XLOC_001071	CNIH4	chr1:224544594-224563695	132.606	122.233	144.553	0.124451	0.48688	0.6248	0.998064	115.498	191.739	308.745	1.41855	2.01502	0.0455	0.495237	110.823	114.324	123.575	0.157136	0.527483	0.5966	0.998601	cornichon family AMPA receptor auxiliary protein 4 [Source:HGNC Symbol;Acc:25013]	NM_014184, NM_001277200, NM_001277197	.	.	.	NP_054903, NP_001264129, NP_001264128, NP_001264127, NP_001264126	.	ENSG00000143771	29097	25013
XLOC_001072	CNIH3	chr1:224804178-224928249	0	0.0715883	0.0862971	inf	0	1	1	0.0462373	0.0254381	0.272782	2.56062	0	1	1	0.0417595	0	0.0425519	0.0271219	0	1	1	cornichon family AMPA receptor auxiliary protein 3 [Source:HGNC Symbol;Acc:26802]	NM_152495	XM_005273075	.	.	NP_689708	XP_005273132	ENSG00000143786	149111	26802
XLOC_001073	DNAH14	chr1:225117355-225586996	12.736	13.5534	16.3114	0.356972	1.06491	0.27315	0.963745	10.2428	21.3639	30.9345	1.5946	1.71981	0.09205	0.662696	5.62748	7.56989	9.58168	0.76779	1.65802	0.08915	0.772039	dynein, axonemal, heavy chain 14 [Source:HGNC Symbol;Acc:2945]	NM_144989, NM_001373, NM_001145154	.	.	.	NP_659426, NP_001364, NP_001138626	.	ENSG00000185842	127602	2945
XLOC_001074	SRP9	chr1:225965514-225978168	343.026	287.676	282.283	-0.281179	-1.17946	0.2192	0.948039	293.593	293.994	129.481	-1.18108	-1.52496	0.1205	0.731534	238.269	218.618	210.841	-0.176436	-0.635346	0.5083	0.998601	signal recognition particle 9kDa [Source:HGNC Symbol;Acc:11304]	NM_003133, NM_001130440	.	.	.	NP_003124, NP_001123912	.	ENSG00000143742	6726	11304
XLOC_001075	EPHX1	chr1:225997796-226070420	279.467	275.906	299.15	0.0981943	0.403354	0.6752	0.998064	279.652	210.927	36.9217	-2.92109	-3.59223	0.0006	0.0536892	430.382	445.41	446.718	0.0537461	0.193834	0.8387	0.998601	epoxide hydrolase 1, microsomal (xenobiotic) [Source:HGNC Symbol;Acc:3401]	NM_001136018, NM_000120	XM_005273085	.	.	NP_001129490, NP_000111	XP_005273142	ENSG00000143819	2052	3401
XLOC_001076	H3F3A	chr1:226250407-226259703	627.665	504.111	554.056	-0.179963	-0.74802	0.44365	0.998064	540.47	421.136	365.468	-0.564469	-0.704025	0.4771	0.998316	98.7369	82.9367	90.901	-0.119293	-0.407551	0.6704	0.998601	H3 histone, family 3A [Source:HGNC Symbol;Acc:4764]	NM_002107	.	.	.	NP_002098	.	ENSG00000163041	3020	4764
XLOC_001077	MIXL1	chr1:226411382-226413513	0	0	0	0	0	1	1	0	0	0	0	0	1	1	0	0	0	0	0	1	1	Mix paired-like homeobox [Source:HGNC Symbol;Acc:13363]	NM_031944, NM_001282402	XM_005273283, XM_005273283	.	.	NP_114150, NP_001269331	.	ENSG00000185155	83881	13363
XLOC_001078	C1orf95	chr1:226736500-226796915	0	0	0	0	0	1	1	0	0	0	0	0	1	1	0	0	0	0	0	1	1	chromosome 1 open reading frame 95 [Source:HGNC Symbol;Acc:30491]	NM_001003665	.	.	.	NP_001003665	.	ENSG00000203685	375057	30491
XLOC_001079	PSEN2	chr1:227058272-227083804	8.36974	12.6764	7.92139	-0.0794298	-0.260172	0.78785	0.998064	8.83159	11.2427	3.72186	-1.24665	-1.52974	0.1079	0.706551	7.99357	13.8089	8.21929	0.040175	0.115709	0.90355	0.998601	presenilin 2 (Alzheimer disease 4) [Source:HGNC Symbol;Acc:9509]	NM_012486, NM_012486, NM_000447, NM_000447	XM_005273198, XM_005273198, XM_005273199, XM_005273199	.	.	NP_036618, NP_036618, NP_000438, NP_000438	XP_005273256, XP_005273256, XP_005273255, XP_005273255	ENSG00000143801	5664	9509
XLOC_001080	ADCK3	chr1:227127937-227175246	10.9499	5.0344	4.62096	-1.24466	-4.13972	0.0001	0.0311034	9.11497	4.49762	3.32263	-1.45591	-1.88685	0.06435	0.58055	5.10668	2.58938	3.61593	-0.498018	-1.31055	0.19195	0.930457	aarF domain containing kinase 3 [Source:HGNC Symbol;Acc:16812]	NM_020247, NM_020247, NM_020247, NM_020247, NM_020247	XM_005273201, XM_005273201, XM_005273202, XM_005273203, XM_005273204, XM_005273205, XM_005273206, XM_005273206, XM_005273207	.	.	NP_064632, NP_064632, NP_064632, NP_064632, NP_064632	XP_005273264, XP_005273263, XP_005273263, XP_005273262, XP_005273261, XP_005273260, XP_005273259, XP_005273258, XP_005273258	ENSG00000163050	56997	16812
XLOC_001081	ZNF678	chr1:227751219-227850164	1.96204	2.24841	1.76939	-0.149106	-0.480887	0.62785	0.998064	1.62563	2.07106	1.62586	0.00019937	0.000247376	0.99925	0.999357	1.88279	1.88602	2.07061	0.137181	0.401806	0.6814	0.998601	zinc finger protein 678 [Source:HGNC Symbol;Acc:28652]	NM_178549	.	NR_102302	.	NP_848644	.	ENSG00000181450	339500	28652
XLOC_001082	LOC100130093	chr1:227916239-227968932	0.168075	0.539961	0.558486	1.73242	0	1	1	0.207607	0.445895	0.0266801	-2.96002	0	1	1	0.369394	0.296604	0.905281	1.2932	0.581144	0.5367	0.998601	.	.	.	.	.	.	.	.	.	.
XLOC_001083	SNAP47	chr1:227916239-227968932	12.044	15.7136	14.012	0.218344	0.599207	0.53575	0.998064	12.8832	12.9774	10.8114	-0.25293	-0.270199	0.7873	0.998316	13.8781	16.7374	12.7727	-0.119741	-0.282595	0.77	0.998601	synaptosomal-associated protein, 47kDa [Source:HGNC Symbol;Acc:30669]	NM_053052, NM_053052	XM_005273042, XM_005273043, XM_005273044	NR_024486, NR_024485	.	NP_444280, NP_444280, NP_444280	XP_005273101, XP_005273100, XP_005273099, XP_005273098	ENSG00000143740	116841	30669
XLOC_001084	PRSS38	chr1:228003417-228034171	0	0	0	0	0	1	1	0	0	0	0	0	1	1	0	0	0	0	0	1	1	protease, serine, 38 [Source:HGNC Symbol;Acc:29625]	NM_183062	.	.	.	NP_898885	.	ENSG00000185888	339501	29625
XLOC_001085	WNT3A	chr1:228194722-228248972	0	0.0187423	0	0	0	1	1	0	0	0	0	0	1	1	0	0	0	0	0	1	1	wingless-type MMTV integration site family, member 3A [Source:HGNC Symbol;Acc:15983]	NM_033131	XM_005273340	.	.	NP_149122	XP_005273397	ENSG00000154342	89780	15983
XLOC_001086	ARF1	chr1:228270360-228286913	318.402	381.363	323.528	0.0230392	0.0960591	0.92545	0.998064	296.952	316.166	375.358	0.338035	0.412827	0.6765	0.998316	350.909	431.875	354.288	0.013824	0.0504617	0.9606	0.998601	ADP-ribosylation factor 1 [Source:HGNC Symbol;Acc:652]	NM_001658, NM_001024228, NM_001024227, NM_001024226	.	NR_037415	.	NP_001649, NP_001019399, NP_001019398, NP_001019397	.	ENSG00000143761	375	652
XLOC_001087	MIR3620	chr1:228270360-228286913	0	0	0	0	0	1	1	0	0	0	0	0	1	1	0	0	0	0	0	1	1	microRNA 3620 [Source:HGNC Symbol;Acc:38917]	.	.	NR_037415	.	.	.	ENSG00000264944	100500810	38917
XLOC_001088	GUK1	chr1:228327784-228336655	145.823	168.13	199.325	0.450897	1.81821	0.0604	0.76646	124.312	142.495	104.083	-0.256234	-0.338644	0.73305	0.998316	148.715	169.205	180.262	0.277551	0.97297	0.3129	0.995752	guanylate kinase 1 [Source:HGNC Symbol;Acc:4693]	NM_001242840, NM_001242840, NM_001242840, NM_001242840, NM_001242840, NM_001242839, NM_001159391, NM_001159390, NM_000858	XM_005273103, XM_005273104, XM_005273105, XM_005273106, XM_005273110, XM_005273111, XM_005273112, XM_005273113	.	.	NP_001229769, NP_001229769, NP_001229769, NP_001229769, NP_001229769, NP_001229769, NP_001229769, NP_001229768, NP_001152863, NP_001152862, NP_000849	XP_005273170, XP_005273169, XP_005273168, XP_005273167, XP_005273166, XP_005273165, XP_005273164, XP_005273163, XP_005273162, XP_005273161, XP_005273160	ENSG00000143774	2987	4693
XLOC_001089	GJC2	chr1:228337414-228347527	0.195732	0.237654	0.17189	-0.187393	0	1	1	0.161172	0.101339	0.222293	0.463856	0	1	1	0.180281	0.0636208	0.126706	-0.508758	0	1	1	gap junction protein, gamma 2, 47kDa [Source:HGNC Symbol;Acc:17494]	NM_020435	.	.	.	NP_065168	.	ENSG00000198835	57165	17494
XLOC_001090	IBA57	chr1:228353428-228369958	2.41813	2.21748	1.59455	-0.600741	-1.92418	0.05845	0.762072	2.21992	1.30639	2.2158	-0.00267557	-0.0035781	0.9975	0.998887	1.64302	1.3755	1.13975	-0.527634	-1.36237	0.1763	0.913578	IBA57, iron-sulfur cluster assembly homolog (S. cerevisiae) [Source:HGNC Symbol;Acc:27302]	NM_001010867	.	.	.	NP_001010867	.	ENSG00000181873	200205	27302
XLOC_001091	OBSCN	chr1:228391206-228566575	4.23528	6.09495	6.54569	0.628088	2.50526	0.0097	0.426359	2.84924	2.90175	1.83725	-0.63303	-0.854607	0.3664	0.984011	4.48785	3.53413	6.32313	0.494614	1.6827	0.08455	0.76171	obscurin, cytoskeletal calmodulin and titin-interacting RhoGEF [Source:HGNC Symbol;Acc:15719]	NM_052843, NM_001271223, NM_001098623	.	.	.	NP_443075, NP_001258152, NP_001092093	.	ENSG00000154358	84033	15719
XLOC_001092	HIST3H2BB	chr1:228645807-228646259	0.222698	1.13821	0.227969	0.0337534	0	1	1	1.43372	0.194782	1.90834	0.412561	0.283517	0.7961	0.998316	0.713999	0.358256	0.726928	0.0258901	0	1	1	histone cluster 3, H2bb [Source:HGNC Symbol;Acc:20514]	NM_175055	.	.	.	NP_778225	.	ENSG00000196890	128312	20514
XLOC_001093	MIR4666A	chr1:228649774-228649853	0	0	0	0	0	1	1	0	0	0	0	0	1	1	0	0	0	0	0	1	1	microRNA 4666a [Source:HGNC Symbol;Acc:41750]	.	.	NR_039812	.	.	.	ENSG00000266174	100616308	41750
XLOC_001094	RNF187	chr1:228675067-228683889	37.1391	46.396	44.2695	0.253373	1.03453	0.29775	0.97138	39.2865	48.3943	47.794	0.282796	0.400761	0.6841	0.998316	56.9187	59.6879	47.2832	-0.267575	-0.944151	0.33995	0.998601	ring finger protein 187 [Source:HGNC Symbol;Acc:27146]	NM_001010858	.	.	.	NP_001010858	XP_005273133	ENSG00000168159	149603	27146
XLOC_001095	RHOU	chr1:228780393-228882416	1.53427	1.56543	2.12158	0.467586	1.16225	0.22915	0.951022	1.96988	1.06892	0.753714	-1.38602	-1.33354	0.192	0.835141	1.47275	0.787311	1.90867	0.374062	0.787958	0.4159	0.998601	ras homolog family member U [Source:HGNC Symbol;Acc:17794]	NM_021205	.	NR_037962	.	NP_067028	.	ENSG00000116574	58480	17794
XLOC_001096	RAB4A,SPHAR	chr1:229406808-229441640	15.6458	12.6371	13.0653	-0.260031	-0.972209	0.31145	0.976031	14.3203	13.4799	12.7946	-0.162525	-0.232359	0.8021	0.998316	16.2099	16.0678	16.7623	0.0483445	0.156735	0.87515	0.998601	RAB4A, member RAS oncogene family [Source:HGNC Symbol;Acc:9781]	NM_004578	.	NR_073545	.	NP_004569, NP_001258927	.	ENSG00000168118	5867	9781
XLOC_001097	URB2	chr1:229761980-229795946	8.43909	10.1206	8.26331	-0.0303676	-0.115782	0.9125	0.998064	7.94557	7.92759	6.16227	-0.366687	-0.522093	0.6037	0.998316	5.47085	9.85476	5.12468	-0.0943027	-0.297339	0.76095	0.998601	URB2 ribosome biogenesis 2 homolog (S. cerevisiae) [Source:HGNC Symbol;Acc:28967]	NM_014777	.	.	.	NP_055592	.	ENSG00000135763	9816	28967
XLOC_001098	GALNT2	chr1:230202955-230417875	43.4399	48.5872	47.4446	0.127222	0.530286	0.58755	0.998064	51.6224	41.9037	16.0735	-1.68332	-2.33208	0.02555	0.386137	92.4185	110.839	101.289	0.13222	0.480411	0.6271	0.998601	UDP-N-acetyl-alpha-D-galactosamine:polypeptide N-acetylgalactosaminyltransferase 2 (GalNAc-T2) [Source:HGNC Symbol;Acc:4124]	NM_004481	.	.	.	NP_004472	.	ENSG00000143641	2590	4124
XLOC_001099	COG2	chr1:230778201-230829731	24.498	21.3084	23.6029	-0.0536993	-0.21161	0.82695	0.998064	20.551	19.7294	17.8374	-0.204306	-0.291939	0.7651	0.998316	16.6908	19.8997	17.6353	0.0794193	0.264032	0.78575	0.998601	component of oligomeric golgi complex 2 [Source:HGNC Symbol;Acc:6546]	NM_007357, NM_001145036	.	.	.	NP_031383, NP_001138508	XP_005273144	ENSG00000135775	22796	6546
XLOC_001100	CAPN9	chr1:230883129-230937749	0.535888	0.249761	0.549047	0.0349986	0	1	1	0.275287	0.178876	0	-inf	0	1	1	0.173276	0	0.197456	0.188466	0	1	1	calpain 9 [Source:HGNC Symbol;Acc:1486]	NM_016452, NM_006615	XM_005273010	.	.	NP_057536, NP_006606	XP_005273067	ENSG00000135773	10753	1486
XLOC_001101	ARV1	chr1:231114822-231136479	40.1679	35.3459	34.8318	-0.205639	-0.784629	0.435	0.99791	37.3828	33.4942	14.9755	-1.31978	-1.81043	0.0792	0.627708	25.3018	25.7622	26.9443	0.0907371	0.294514	0.7633	0.998601	ARV1 homolog (S. cerevisiae) [Source:HGNC Symbol;Acc:29561]	NM_022786	.	.	.	NP_073623	.	ENSG00000173409	64801	29561
XLOC_001102	TRIM67	chr1:231298673-231357314	0.413826	0.113025	0.249869	-0.727855	0	1	1	0.481901	0.141143	0.00662127	-6.18548	0	1	1	0.466499	0.261847	0.365834	-0.350686	0	1	1	tripartite motif containing 67 [Source:HGNC Symbol;Acc:31859]	NM_001004342	XM_005273137, XM_005273138	.	.	NP_001004342	XP_005273195, XP_005273194	ENSG00000119283	440730	31859
XLOC_001103	GNPAT	chr1:231359508-231413719	37.4286	32.2916	40.6692	0.119797	0.428512	0.6634	0.998064	35.4166	30.8525	35.7537	0.0136687	0.0171426	0.9857	0.998316	35.521	28.7749	31.5715	-0.170051	-0.545892	0.57735	0.998601	glyceronephosphate O-acyltransferase [Source:HGNC Symbol;Acc:4416]	NM_014236	XM_005273313	.	.	NP_055051	XP_005273371, XP_005273370	ENSG00000116906	8443	4416
XLOC_001104	SPRTN	chr1:231473681-231490769	7.69453	6.90156	6.07048	-0.342023	-1.1832	0.22125	0.948039	6.07594	5.64985	4.09489	-0.569285	-0.759453	0.43455	0.998316	7.36605	9.43576	8.30343	0.172816	0.535119	0.5851	0.998601	SprT-like N-terminal domain [Source:HGNC Symbol;Acc:25356]	NM_032018, NM_001261462, NM_001010984	.	.	.	NP_114407, NP_001248391, NP_001010984	XP_005273342, XP_005273341, XP_005273341	ENSG00000010072	83932	25356
XLOC_001105	DISC1,TSNAX	chr1:231664398-232177019	35.4476	30.5385	25.8974	-0.452881	-1.77357	0.067	0.782883	35.9366	32.241	19.8833	-0.853895	-1.17327	0.2325	0.885617	39.4404	41.5329	35.0955	-0.168386	-0.580363	0.5512	0.998601	disrupted in schizophrenia 1 [Source:HGNC Symbol;Acc:2888]	NM_018662, NM_001164556, NM_001164548, NM_001164547, NM_001164546, NM_001164545, NM_001164544, NM_001164542, NM_001164541, NM_001164540, NM_001164539, NM_001164538, NM_001164537, NM_001012959, NM_001012958, NM_001012957	.	.	.	NP_061132, NP_001158028, NP_001158027, NP_001158026, NP_001158025, NP_001158024, NP_001158023, NP_001158022, NP_001158021, NP_001158020, NP_001158019, NP_001158018, NP_001158017, NP_001158016, NP_001158014, NP_001158013, NP_001158012, NP_001158011, NP_001158010, NP_001158009, NP_001012977, NP_001012976, NP_001012975	.	ENSG00000162946	27185	2888
XLOC_001106	MAP10	chr1:232940637-232946092	0.0467292	0.0397084	0.0598493	0.357012	0	1	1	0.144576	0.0318503	0.0208723	-2.79217	0	1	1	0	0	0	0	0	1	1	microtubule-associated protein 10 [Source:HGNC Symbol;Acc:29265]	NM_019090	.	.	.	NP_061963	.	ENSG00000212916	54627	29265
XLOC_001107	NTPCR	chr1:233086369-233114219	47.6016	44.8162	52.585	0.143641	0.533185	0.5959	0.998064	44.4138	40.322	21.0611	-1.07643	-1.47425	0.1473	0.779751	69.4533	53.4416	81.9053	0.237914	0.802685	0.4197	0.998601	nucleoside-triphosphatase, cancer-related [Source:HGNC Symbol;Acc:28204]	NM_032324	.	.	.	NP_115700	.	ENSG00000135778	84284	28204
XLOC_001108	KIAA1804	chr1:233463513-233520894	5.923	7.39609	7.03355	0.247924	0.920524	0.35445	0.985607	4.7607	6.97568	9.07107	0.930101	1.31739	0.18525	0.826902	5.02689	5.53	5.66075	0.171327	0.537339	0.5858	0.998601	.	.	.	.	.	.	.	.	.	.
XLOC_001109	KCNK1	chr1:233749749-233808258	7.51634	6.75816	6.65072	-0.17652	-0.556989	0.57185	0.998064	3.65591	4.50005	10.5675	1.53133	1.93071	0.0505	0.518535	6.74138	6.63565	6.66605	-0.0162118	-0.0442935	0.9662	0.998601	potassium channel, subfamily K, member 1 [Source:HGNC Symbol;Acc:6272]	NM_002245	.	.	.	NP_002236	.	ENSG00000135750	3775	6272
XLOC_001110	MIR4427	chr1:233749749-233808258	0	0	0	0	0	1	1	0	0	0	0	0	1	1	0	0	0	0	0	1	1	microRNA 4427 [Source:HGNC Symbol;Acc:41678]	.	.	NR_039625	.	.	.	ENSG00000265744	100616390	41678
XLOC_001111	SLC35F3	chr1:234040678-234460262	0.545065	0.347426	0.442114	-0.302008	0	1	1	0.280692	0.350157	0.664419	1.2431	1.05958	0.28475	0.928207	0.224224	0.413426	0.292847	0.385204	0	1	1	solute carrier family 35, member F3 [Source:HGNC Symbol;Acc:23616]	NM_173508	XM_005273070	.	.	NP_775779	XP_005273127	ENSG00000183780	148641	23616
XLOC_001112	MIR4671	chr1:234040678-234460262	0	0	0	0	0	1	1	0	0	0	0	0	1	1	0	0	0	0	0	1	1	microRNA 4671 [Source:HGNC Symbol;Acc:41598]	.	.	NR_039818	.	.	.	ENSG00000264377	100616380	41598
XLOC_001113	COA6	chr1:234509213-234519795	300.917	235.53	279.607	-0.105969	-0.437325	0.65565	0.998064	208.531	330.433	409.429	0.97335	1.32828	0.17735	0.818812	192.118	173.715	198.426	0.0466107	0.162522	0.86815	0.998601	cytochrome c oxidase assembly factor 6 homolog (S. cerevisiae) [Source:HGNC Symbol;Acc:18025]	NM_001206641, NM_001012985	XM_005273123	.	.	NP_001193570, NP_001013003	XP_005273180	ENSG00000168275	388753	18025
XLOC_001114	LINC00184	chr1:234765056-234770526	0	0	0.0603322	inf	0	1	1	0	0	0.103925	inf	0	1	1	0	0	0	0	0	1	1	long intergenic non-protein coding RNA 184 [Source:HGNC Symbol;Acc:37192]	.	.	NR_033927	.	.	.	ENSG00000224939	100302691	37192
XLOC_001115	LOC100506810	chr1:234859788-234867390	0	0	0	0	0	1	1	0	0	0	0	0	1	1	0	0	0	0	0	1	1	.	.	.	.	.	.	.	.	.	.
XLOC_001116	GGPS1	chr1:235491752-235507844	17.5654	20.7744	20.5819	0.228643	0.869925	0.36875	0.986855	16.6637	32.3455	54.6182	1.71268	2.35447	0.01445	0.29496	23.4096	17.5061	13.3397	-0.811374	-2.66671	0.007	0.290074	geranylgeranyl diphosphate synthase 1 [Source:HGNC Symbol;Acc:4249]	NM_001037277	.	.	.	NP_001032354	.	ENSG00000152904	9453	4249
XLOC_001117	TBCE	chr1:235530727-235667781	38.7783	37.9773	36.7659	-0.0768811	-0.216073	0.82335	0.998064	31.127	39.5878	45.6295	0.551801	0.499536	0.61315	0.998316	31.1123	29.0943	23.7553	-0.389237	-0.896747	0.35865	0.998601	tubulin folding cofactor E [Source:HGNC Symbol;Acc:11582]	NM_003193, NM_001287801, NM_001079515	.	.	.	NP_003184, NP_003184, NP_003184, NP_001274731, NP_001274731, NP_001274731, NP_001274730, NP_001072983, NP_001072983, NP_001072983	XP_005273297, XP_005273297, XP_005273297, XP_005273296, XP_005273296, XP_005273296, XP_005273294, XP_005273294, XP_005273294	ENSG00000116957	6905	11582
XLOC_001118	GPR137B	chr1:236305831-236372209	4.19595	3.34181	3.45267	-0.281286	-0.75598	0.4538	0.998064	3.1811	8.67305	31.9034	3.32611	4.15135	0.00085	0.0634338	9.70289	8.70651	13.3132	0.456368	1.35238	0.1703	0.907008	G protein-coupled receptor 137B [Source:HGNC Symbol;Acc:11862]	NM_003272	.	.	.	NP_003263	XP_005273301	ENSG00000077585	7107	11862
XLOC_001119	EDARADD	chr1:236557679-236648008	0.380022	0.282602	0.170342	-1.15765	0	1	1	0.617549	0.659122	0.52603	-0.231407	-0.195524	0.83165	0.998316	0.739156	0.644314	0.988824	0.419836	0.771701	0.4373	0.998601	EDAR-associated death domain [Source:HGNC Symbol;Acc:14341]	NM_145861, NM_080738	.	.	.	NP_665860, NP_542776	.	ENSG00000186197	128178	14341
XLOC_001120	LGALS8	chr1:236681513-236767841	18.9867	14.2368	15.8607	-0.259538	-0.587248	0.548	0.998064	21.3493	33.4328	85.3601	1.99937	1.58259	0.1245	0.73998	29.8674	28.2061	30.2583	0.0187582	0.0498045	0.9606	0.998601	lectin, galactoside-binding, soluble, 8 [Source:HGNC Symbol;Acc:6569]	NM_201545, NM_201544, NM_201543, NM_006499	XM_005273127	.	.	NP_963839, NP_963838, NP_963837, NP_006490	XP_005273185, XP_005273185, XP_005273185, XP_005273185, XP_005273184	ENSG00000116977	3964	6569
XLOC_001121	ACTN2	chr1:236849769-236927558	0.0141701	0	0.101632	2.84243	0	1	1	0.023375	0.0257436	0.404376	4.11266	0	1	1	0	0	0.0346966	inf	0	1	1	actinin, alpha 2 [Source:HGNC Symbol;Acc:164]	NM_001278344, NM_001278343, NM_001103	.	.	.	NP_001265273, NP_001265272, NP_001094	.	ENSG00000077522	88	164
XLOC_001122	MTR	chr1:236958580-237067281	11.8814	10.6256	10.068	-0.238927	-0.973674	0.3239	0.97979	11.0258	7.96099	6.16483	-0.838747	-1.19865	0.2364	0.887724	7.49175	7.52847	8.24804	0.138748	0.482459	0.61855	0.998601	5-methyltetrahydrofolate-homocysteine methyltransferase [Source:HGNC Symbol;Acc:7468]	NM_000254, NM_000254, NM_000254	XM_005273140, XM_005273141, XM_005273142, XM_005273143, XM_005273145	.	.	NP_000245, NP_000245, NP_000245	XP_005273202, XP_005273200, XP_005273199, XP_005273198, XP_005273197	ENSG00000116984	4548	7468
XLOC_001123	RYR2	chr1:237205701-237997288	0.590532	0.556791	0.589471	-0.00259535	-0.00755736	0.98945	0.998064	2.4604	1.79961	2.33397	-0.0761099	-0.108504	0.9138	0.998316	1.65112	1.45331	1.70165	0.0434943	0.139766	0.89045	0.998601	ryanodine receptor 2 (cardiac) [Source:HGNC Symbol;Acc:10484]	NM_001035	.	.	.	NP_001026	XP_005273281	ENSG00000198626	6262	10484
XLOC_001124	LOC100130331	chr1:238025474-238091619	0	0	0	0	0	1	1	0.0172322	0	0.0556797	1.69205	0	1	1	0	0	0	0	0	1	1	.	.	.	.	.	.	.	.	.	.
XLOC_001125	CHRM3	chr1:239792372-240072717	1.58408	1.42788	1.15578	-0.454785	-1.02241	0.31305	0.976412	1.72024	0.979309	0.659022	-1.38421	-1.28628	0.21195	0.862078	0.0632511	0.0316639	0	-inf	0	1	1	cholinergic receptor, muscarinic 3 [Source:HGNC Symbol;Acc:1952]	NM_000740, NM_000740, NM_000740, NM_000740, NM_000740	XM_005273031, XM_005273032, XM_005273033, XM_005273034, XM_005273035	.	.	NP_000731, NP_000731, NP_000731, NP_000731, NP_000731	XP_005273092, XP_005273091, XP_005273090, XP_005273089, XP_005273088	ENSG00000133019	1131	1952
XLOC_001126	RPS7P5	chr1:240170823-240176560	0	0	0	0	0	1	1	0	0	0	0	0	1	1	0	0	0	0	0	1	1	ribosomal protein S7 pseudogene 5 [Source:HGNC Symbol;Acc:37037]	.	.	NR_036695	.	.	.	ENSG00000217327	645884	37037
XLOC_001127	FMN2	chr1:240255184-240638489	0.729852	0.536374	1.21269	0.73253	1.88033	0.06255	0.76646	0.561596	0.546946	0.529319	-0.0853967	-0.0843296	0.9341	0.998316	0.873814	1.12555	1.1161	0.353074	0.781149	0.4298	0.998601	formin 2 [Source:HGNC Symbol;Acc:14074]	NM_020066	XM_005273200	.	.	NP_064450	XP_005273257	ENSG00000155816	56776	14074
XLOC_001128	MIR3123	chr1:240938816-241520478	0	0	0	0	0	1	1	0	0	0	0	0	1	1	0	0	0	0	0	1	1	microRNA 3123 [Source:HGNC Symbol;Acc:38330]	.	.	NR_036069	.	.	.	ENSG00000265831	100422856	38330
XLOC_001129	KMO	chr1:241695433-241803701	0.593684	0.267688	0.223456	-1.4097	-0.346049	0.67745	0.998064	0.769669	0.385351	0.32461	-1.24553	-0.135221	0.63145	0.998316	1.29061	0.356141	0.752633	-0.778034	-0.30214	0.5176	0.998601	kynurenine 3-monooxygenase (kynurenine 3-hydroxylase) [Source:HGNC Symbol;Acc:6381]	NM_003679	XM_005273337	.	.	NP_003670	XP_005273395, XP_005273394	ENSG00000117009	8564	6381
XLOC_001130	WDR64	chr1:241815579-241965434	0.0441116	0	0	-inf	0	1	1	0	0.0133553	0	0	0	1	1	0	0.0306821	0	0	0	1	1	WD repeat domain 64 [Source:HGNC Symbol;Acc:26570]	NM_144625	.	.	.	NP_653226	.	ENSG00000162843	128025	26570
XLOC_001131	EXO1	chr1:242011492-242053241	141.197	108.108	85.8113	-0.718473	-2.97355	0.0028	0.239547	116.896	62.6562	15.8081	-2.88649	-3.76038	0.00035	0.0381868	72.5025	87.6135	57.0804	-0.345035	-1.22777	0.2038	0.936659	exonuclease 1 [Source:HGNC Symbol;Acc:3511]	NM_130398, NM_006027, NM_003686	XM_005273350, XM_005273350	.	.	NP_569082, NP_006018, NP_003677	XP_005273407, XP_005273407	ENSG00000174371	9156	3511
XLOC_001132	SDCCAG8	chr1:243419306-244006886	7.24943	6.91265	7.47929	0.0450325	0.115082	0.9056	0.998064	5.7633	8.19742	9.67916	0.747985	0.720461	0.4568	0.998316	5.70539	4.64285	5.36859	-0.0877827	-0.194241	0.84375	0.998601	serologically defined colon cancer antigen 8 [Source:HGNC Symbol;Acc:10671]	NM_006642	XM_005273013, XM_005273016, XM_005273018, XM_005273019, XM_005273020, XM_005273023	.	.	NP_006633, NP_006633, NP_006633, NP_006633, NP_006633	XP_005273080, XP_005273079, XP_005273079, XP_005273078, XP_005273078, XP_005273077, XP_005273076, XP_005273075, XP_005273073, XP_005273070, XP_005273069, XP_005273068	ENSG00000054282	10806	10671
XLOC_001133	MIR4677	chr1:243419306-244006886	0	0	0	0	0	1	1	0	0	0	0	0	1	1	0	0	0	0	0	1	1	microRNA 4677 [Source:HGNC Symbol;Acc:41844]	.	.	NR_039824	.	.	.	ENSG00000265201	100616343	41844
XLOC_001134	LOC339529	chr1:244080703-244210619	0	0	0	0	0	1	1	0	0	0	0	0	1	1	0	0	0	0	0	1	1	.	.	.	.	.	.	.	.	.	.
XLOC_001135	ZBTB18	chr1:244214560-244220778	3.15045	2.41604	1.96416	-0.681647	-1.94297	0.0487	0.72658	1.86926	1.45277	3.07269	0.717034	0.856249	0.3672	0.984415	3.76826	2.68233	3.79386	0.00976907	0.0272158	0.97695	0.998601	zinc finger and BTB domain containing 18 [Source:HGNC Symbol;Acc:13030]	NM_205768, NM_205768, NM_006352, NM_006352, NM_001278196, NM_001278196	XM_005273006, XM_005273006, XM_005273006, XM_005273007, XM_005273007, XM_005273007	.	.	NP_991331, NP_991331, NP_006343, NP_006343, NP_001265125, NP_001265125	XP_005273064, XP_005273064, XP_005273064, XP_005273063, XP_005273063, XP_005273063	ENSG00000179456	10472	13030
XLOC_001136	C1orf100	chr1:244515936-244552388	0	0	0.279091	inf	0	1	1	0	0	0	0	0	1	1	0	0	0	0	0	1	1	chromosome 1 open reading frame 100 [Source:HGNC Symbol;Acc:30435]	NM_001276348, NM_001012970	.	.	.	NP_001263277, NP_001012988	.	ENSG00000173728	200159	30435
XLOC_001137	C1orf101	chr1:244624672-244803662	0.0862365	0.0193479	0.0233253	-1.8864	0	1	1	0.0375187	0.0412972	0.141292	1.913	0	1	1	0.0740345	0	0.0787612	0.0892872	0	1	1	chromosome 1 open reading frame 101 [Source:HGNC Symbol;Acc:28491]	NM_173807, NM_001242340, NM_001130957	XM_005273089	.	.	NP_776168, NP_001229269, NP_001124429, NP_001124429	XP_005273147, XP_005273146	ENSG00000179397	257044	28491
XLOC_001138	DESI2	chr1:244816351-244872334	30.9595	30.324	30.9144	-0.00210298	-0.00859065	0.9932	0.998289	30.4651	42.7009	56.4486	0.889779	1.22782	0.22345	0.875177	29.9362	31.0692	29.3537	-0.0283474	-0.099153	0.9192	0.998601	desumoylating isopeptidase 2 [Source:HGNC Symbol;Acc:24264]	NM_016076	XM_005273154	.	.	NP_057160	XP_005273211	ENSG00000121644	51029	24264
XLOC_001139	COX20	chr1:244998638-245010243	7.70726	7.23763	6.73153	-0.195284	-0.319674	0.735	0.998064	6.47336	8.08622	4.74089	-0.449355	-0.226076	0.4395	0.998316	36.6804	34.5589	25.4096	-0.529634	-1.27043	0.1944	0.932265	COX20 cytochrome C oxidase assembly factor [Source:HGNC Symbol;Acc:26970]	NM_198076	XM_005273039, XM_005273040	.	.	NP_932342	XP_005273097, XP_005273096	ENSG00000203667	116228	26970
XLOC_001140	EFCAB2	chr1:245133170-245288530	13.511	11.766	11.5015	-0.232301	-0.693661	0.47105	0.998064	15.616	16.7485	14.3791	-0.119048	-0.140023	0.88655	0.998316	9.68922	8.93922	8.23568	-0.234493	-0.596796	0.53415	0.998601	EF-hand calcium binding domain 2 [Source:HGNC Symbol;Acc:28166]	NM_032328, NM_001143943	.	NR_026587, NR_026586	.	NP_115704, NP_001137415	XP_005273369, XP_005273369	ENSG00000203666	84288	28166
XLOC_001141	KIF26B	chr1:245318286-245866428	0.0780569	0.0442179	0.0533195	-0.549863	0	1	1	0.0572654	0.0788635	0.0310564	-0.882772	0	1	1	0.0279757	0.0715025	0.114561	2.03387	0	1	1	kinesin family member 26B [Source:HGNC Symbol;Acc:25484]	NM_018012	.	.	.	NP_060482	.	ENSG00000162849	55083	25484
XLOC_001142	CNST	chr1:246729638-246831884	7.74743	7.17831	7.5973	-0.0282299	-0.097518	0.91635	0.998064	5.99017	7.82313	28.1813	2.23407	3.08817	0.00195	0.102627	7.80926	5.96089	6.21891	-0.328524	-1.03914	0.2836	0.985196	consortin, connexin sorting protein [Source:HGNC Symbol;Acc:26486]	NM_152609, NM_152609, NM_001139459	XM_005273081, XM_005273082	.	.	NP_689822, NP_689822, NP_689822, NP_001132931	XP_005273140, XP_005273139, XP_005273138	ENSG00000162852	163882	26486
XLOC_001143	SCCPDH	chr1:246887377-246931440	178.158	161.061	192.261	0.109907	0.461034	0.63685	0.998064	128.787	171.639	100.405	-0.359158	-0.482128	0.6311	0.998316	151.287	181.096	168.85	0.158461	0.575004	0.5585	0.998601	saccharopine dehydrogenase (putative) [Source:HGNC Symbol;Acc:24275]	NM_016002	.	.	.	NP_057086	.	ENSG00000143653	51097	24275
XLOC_001144	LOC149134	chr1:246952918-246954788	4.35965	3.2091	3.26626	-0.416571	-0.943965	0.3419	0.984012	4.3208	1.9323	1.17696	-1.87623	-1.69398	0.119	0.729124	6.24285	5.18252	3.3529	-0.896798	-1.86734	0.0706	0.726257	.	.	.	.	.	.	.	.	.	.
XLOC_001145	VN1R5	chr1:247419373-247420447	0	0	0	0	0	1	1	0	0	0	0	0	1	1	0	0	0	0	0	1	1	vomeronasal 1 receptor 5 (gene/pseudogene) [Source:HGNC Symbol;Acc:19870]	.	.	.	.	.	.	ENSG00000197617	.	19870
[truncated: 23,186 more rows]

## Sheet: Sheet2
			H460-vec			H460-ER-RUNX3 WT			H460-ER-RUNX3-KR-94/171			H460-vec	H460-ER-RUNX3	H460-ER-RUNX3-KR-94/171
gene	tracking_id	locus	0h	8h	16h	0h	8h	16h	0h	8h	24h	log2(16h/0h)	log2(16h/0h)	log2(16h/0h)	log2(O/N)
MMP1	XLOC_004491	chr11:102654406-102714342	0.192543	0.246475	0.133105	0.126965	0.193429	504.573	0.034258	0.0333063	0	-0.405569	11.4775	-0.752886	11.8831
[truncated: 2,212 more rows]
