# Supplementary material for: RUNX3 regulates cell cycle-dependent chromatin dynamics by functioning as a pioneer factor of the restriction-point
Source: Nat Commun. 2019 Apr 23;10:1897. doi: 10.1038/s41467-019-09810-w (PMC6479060; doi:10.1038/s41467-019-09810-w)
Supplement: Supplementary file 8 — Source Data [file 41467_2019_9810_MOESM8_ESM.zip]

Archive with 1 entries (1 files):
- sourcedataforNCOMMS1826262C.ppt
